# Supplementary material for: Gut microbial features may influence antiviral IgG levels after vaccination against viral respiratory infectious diseases: the evidence from two-sample bidirectional mendelian randomization
Source: BMC Infect Dis. 2024 Apr 23;24:431. doi: 10.1186/s12879-024-09189-0 (PMC11036767; doi:10.1186/s12879-024-09189-0)
Supplement: Supplementary file 2 — Supplementary Material 2 [file 12879_2024_9189_MOESM2_ESM.xlsx]

## Sheet: S1
Supplementary Table 1. Number of instrumental variables and heritabilities of genetic variations for microbiome features
Supplementary Table 1. Number of instrumental variables and heritabilities of genetic variations for microbiome features	Number of instrumental variables	h2	h2_se
k__Bacteria.p__Bacteroidetes.c__Bacteroidia.o__Bacteroidales.f__Rikenellaceae.g__Alistipes.s__Alistipes_senegalensis	13	0.2229	0.0667
PWY0.781..aspartate.superpathway	9	0.1948	0.063
PWY.5384..sucrose.degradation.IV..sucrose.phosphorylase.	8	0.1914	0.0636
PWY.5097..L.lysine.biosynthesis.VI	15	0.1612	0.0592
PWY.2942..L.lysine.biosynthesis.III	5	0.1603	0.0732
PWY.6700..queuosine.biosynthesis	15	0.1505	0.0558
PWY.6353..purine.nucleotides.degradation.II..aerobic.	14	0.1467	0.0624
k__Bacteria.p__Actinobacteria.c__Actinobacteria.o__Bifidobacteriales.f__Bifidobacteriaceae.g__Bifidobacterium.s__Bifidobacterium_catenulatum	4	0.1463	0.0581
PWY.7198..pyrimidine.deoxyribonucleotides.de.novo.biosynthesis.IV	5	0.1406	0.075
k__Bacteria.p__Actinobacteria.c__Actinobacteria.o__Bifidobacteriales.f__Bifidobacteriaceae	12	0.1406	0.0738
k__Bacteria.p__Actinobacteria.c__Actinobacteria.o__Bifidobacteriales	12	0.1406	0.0738
PWY.6612..superpathway.of.tetrahydrofolate.biosynthesis	14	0.1385	0.0665
PWY.7003..glycerol.degradation.to.butanol	12	0.1368	0.0615
PWY.5686..UMP.biosynthesis	6	0.1349	0.0617
k__Bacteria.p__Bacteroidetes.c__Bacteroidia.o__Bacteroidales.f__Porphyromonadaceae.g__Barnesiella.s__Barnesiella_intestinihominis	13	0.1341	0.067
k__Bacteria.p__Actinobacteria.c__Actinobacteria	9	0.1336	0.0705
k__Bacteria.p__Actinobacteria	9	0.1336	0.0705
k__Bacteria.p__Actinobacteria.c__Actinobacteria.o__Bifidobacteriales.f__Bifidobacteriaceae.g__Bifidobacterium.s__Bifidobacterium_adolescentis	9	0.1312	0.0739
k__Bacteria.p__Actinobacteria.c__Actinobacteria.o__Bifidobacteriales.f__Bifidobacteriaceae.g__Bifidobacterium	10	0.1305	0.0732
k__Bacteria.p__Bacteroidetes.c__Bacteroidia.o__Bacteroidales.f__Porphyromonadaceae.g__Barnesiella	13	0.13	0.0667
PWY.6708..ubiquinol.8.biosynthesis..prokaryotic.	9	0.1274	0.0599
PWY.5345..superpathway.of.L.methionine.biosynthesis..by.sulfhydrylation.	10	0.1254	0.057
PWY.4984..urea.cycle	8	0.1232	0.0697
k__Bacteria.p__Firmicutes.c__Clostridia.o__Clostridiales.f__Oscillospiraceae.g__Oscillibacter.s__Oscillibacter_unclassified	7	0.1232	0.0597
k__Bacteria.p__Firmicutes.c__Clostridia.o__Clostridiales.f__Oscillospiraceae	7	0.1228	0.0594
k__Bacteria.p__Firmicutes.c__Clostridia.o__Clostridiales.f__Oscillospiraceae.g__Oscillibacter	8	0.1226	0.0594
PWY.5941..glycogen.degradation.II..eukaryotic.	8	0.1222	0.0599
k__Bacteria.p__Bacteroidetes.c__Bacteroidia.o__Bacteroidales.f__Bacteroidales_noname.g__Bacteroidales_noname.s__Bacteroidales_bacterium_ph8	8	0.1221	0.0612
k__Bacteria.p__Actinobacteria.c__Actinobacteria.o__Bifidobacteriales.f__Bifidobacteriaceae.g__Bifidobacterium.s__Bifidobacterium_longum	10	0.1215	0.0719
PEPTIDOGLYCANSYN.PWY..peptidoglycan.biosynthesis.I..meso.diaminopimelate.containing.	10	0.1208	0.0643
k__Bacteria.p__Bacteroidetes.c__Bacteroidia.o__Bacteroidales.f__Bacteroidales_noname.g__Bacteroidales_noname	9	0.1208	0.061
k__Bacteria.p__Bacteroidetes.c__Bacteroidia.o__Bacteroidales.f__Bacteroidales_noname	9	0.1202	0.0611
COBALSYN.PWY..adenosylcobalamin.salvage.from.cobinamide.I	11	0.12	0.0569
PWY.5173..superpathway.of.acetyl.CoA.biosynthesis	14	0.1194	0.0648
k__Bacteria.p__Bacteroidetes.c__Bacteroidia.o__Bacteroidales.f__Bacteroidaceae.g__Bacteroides.s__Bacteroides_cellulosilyticus	11	0.1182	0.0675
PWY.6969..TCA.cycle.V..2.oxoglutarate.ferredoxin.oxidoreductase.	13	0.1177	0.0693
k__Bacteria.p__Firmicutes.c__Clostridia.o__Clostridiales.f__Ruminococcaceae	6	0.115	0.0642
PWY.5989..stearate.biosynthesis.II..bacteria.and.plants.	6	0.1147	0.0546
TRNA.CHARGING.PWY..tRNA.charging	14	0.1143	0.0598
SULFATE.CYS.PWY..superpathway.of.sulfate.assimilation.and.cysteine.biosynthesis	10	0.1125	0.0599
PWY.4242..pantothenate.and.coenzyme.A.biosynthesis.III	13	0.1122	0.0646
NONOXIPENT.PWY..pentose.phosphate.pathway..non.oxidative.branch.	7	0.1095	0.0584
SO4ASSIM.PWY..sulfate.reduction.I..assimilatory.	4	0.1079	0.0572
PWY.6519..8.amino.7.oxononanoate.biosynthesis.I	8	0.1078	0.0592
NONMEVIPP.PWY..methylerythritol.phosphate.pathway.I	11	0.1054	0.0567
PWY.6737..starch.degradation.V	4	0.105	0.0663
k__Bacteria.p__Firmicutes.c__Clostridia.o__Clostridiales.f__Ruminococcaceae.g__Subdoligranulum	13	0.1039	0.0601
k__Bacteria.p__Proteobacteria.c__Gammaproteobacteria.o__Pasteurellales.f__Pasteurellaceae.g__Haemophilus.s__Haemophilus_parainfluenzae	7	0.1025	0.0583
PWY0.1296..purine.ribonucleosides.degradation	8	0.1024	0.0625
PWY.5177..glutaryl.CoA.degradation	9	0.1017	0.0622
HOMOSER.METSYN.PWY..L.methionine.biosynthesis.I	8	0.0998	0.0576
PWY.5920..superpathway.of.heme.biosynthesis.from.glycine	7	0.0987	0.0689
PWY.6703..preQ0.biosynthesis	14	0.0969	0.0587
FUCCAT.PWY..fucose.degradation	9	0.0965	0.0568
PWY.6317..galactose.degradation.I..Leloir.pathway.	9	0.0962	0.0579
PWY.5188..tetrapyrrole.biosynthesis.I..from.glutamate.	11	0.0961	0.0649
PWY.5971..palmitate.biosynthesis.II..bacteria.and.plants.	12	0.0961	0.0582
PWY.6284..superpathway.of.unsaturated.fatty.acids.biosynthesis..E..coli.	9	0.0961	0.0557
P441.PWY..superpathway.of.N.acetylneuraminate.degradation	10	0.096	0.0626
FAO.PWY..fatty.acid..beta..oxidation.I	8	0.0942	0.0566
k__Bacteria.p__Firmicutes.c__Clostridia.o__Clostridiales.f__Lachnospiraceae.g__Dorea.s__Dorea_longicatena	9	0.0933	0.0636
PWY_GLYOXYLATE.BYPASS..glyoxylate.cycle	11	0.0926	0.0556
k__Bacteria.p__Firmicutes.c__Clostridia.o__Clostridiales.f__Ruminococcaceae.g__Faecalibacterium	7	0.0925	0.0598
PWY.5100..pyruvate.fermentation.to.acetate.and.lactate.II	11	0.0919	0.0629
PWY66.422..D.galactose.degradation.V..Leloir.pathway.	7	0.0919	0.0569
k__Bacteria.p__Firmicutes.c__Clostridia.o__Clostridiales.f__Lachnospiraceae.g__Roseburia.s__Roseburia_unclassified	14	0.0918	0.0569
PWY.3001..superpathway.of.L.isoleucine.biosynthesis.I	6	0.0916	0.0605
k__Bacteria.p__Proteobacteria.c__Gammaproteobacteria	<3	0.0916	0.0671
COA.PWY..coenzyme.A.biosynthesis.I	8	0.0888	0.0706
k__Bacteria.p__Firmicutes.c__Clostridia.o__Clostridiales.f__Ruminococcaceae.g__Faecalibacterium.s__Faecalibacterium_prausnitzii	8	0.0888	0.0595
PWY.724..superpathway.of.L.lysine..L.threonine.and.L.methionine.biosynthesis.II	12	0.0879	0.0569
k__Bacteria.p__Bacteroidetes.c__Bacteroidia.o__Bacteroidales.f__Bacteroidaceae.g__Bacteroides.s__Bacteroides_caccae	7	0.0877	0.0538
SER.GLYSYN.PWY..superpathway.of.L.serine.and.glycine.biosynthesis.I	8	0.0862	0.0588
P105.PWY..TCA.cycle.IV..2.oxoglutarate.decarboxylase.	9	0.0852	0.0608
PWY.621..sucrose.degradation.III..sucrose.invertase.	7	0.0841	0.0571
THRESYN.PWY..superpathway.of.L.threonine.biosynthesis	11	0.0841	0.0643
k__Bacteria.p__Firmicutes.c__Clostridia.o__Clostridiales.f__Clostridiales_noname.g__Flavonifractor.s__Flavonifractor_plautii	6	0.0836	0.0559
k__Bacteria.p__Firmicutes.c__Clostridia.o__Clostridiales.f__Clostridiales_noname.g__Flavonifractor	5	0.0811	0.0549
PWY.5667..CDP.diacylglycerol.biosynthesis.I	16	0.081	0.0673
PWY_HEME.BIOSYNTHESIS.II..heme.biosynthesis.I..aerobic.	12	0.0807	0.0585
GLCMANNANAUT.PWY..superpathway.of.N.acetylglucosamine..N.acetylmannosamine.and.N.acetylneuraminate.degradation	8	0.0798	0.063
PWY0.1061..superpathway.of.L.alanine.biosynthesis	8	0.0793	0.0582
PWY.5695..urate.biosynthesis.inosine.5..phosphate.degradation	10	0.079	0.0643
PWY0.1297..superpathway.of.purine.deoxyribonucleosides.degradation	10	0.078	0.0579
ASPASN.PWY..superpathway.of.L.aspartate.and.L.asparagine.biosynthesis	6	0.0775	0.0591
k__Bacteria.p__Bacteroidetes.c__Bacteroidia.o__Bacteroidales.f__Bacteroidaceae.g__Bacteroides.s__Bacteroides_xylanisolvens	8	0.0775	0.0619
k__Bacteria.p__Firmicutes	6	0.0773	0.0725
k__Bacteria.p__Firmicutes.c__Clostridia	7	0.0766	0.067
GALACTARDEG.PWY..D.galactarate.degradation.I	5	0.0762	0.0627
k__Bacteria.p__Proteobacteria.c__Gammaproteobacteria.o__Pasteurellales.f__Pasteurellaceae.g__Haemophilus	6	0.0758	0.0582
k__Bacteria.p__Firmicutes.c__Clostridia.o__Clostridiales.f__Lachnospiraceae.g__Lachnospiraceae_noname.s__Lachnospiraceae_bacterium_5_1_63FAA	6	0.0751	0.0553
k__Bacteria.p__Firmicutes.c__Clostridia.o__Clostridiales.f__Ruminococcaceae.g__Subdoligranulum.s__Subdoligranulum_unclassified	12	0.0748	0.0631
GLYCOCAT.PWY..glycogen.degradation.I..bacterial.	9	0.0742	0.0762
PWY.7400..L.arginine.biosynthesis.IV..archaebacteria.	9	0.0742	0.069
PWY.6263..superpathway.of.menaquinol.8.biosynthesis.II	4	0.0709	0.0539
PWY.6588..pyruvate.fermentation.to.acetone	12	0.0704	0.0612
k__Bacteria.p__Proteobacteria.c__Gammaproteobacteria.o__Pasteurellales	<3	0.0701	0.0578
k__Bacteria.p__Proteobacteria.c__Gammaproteobacteria.o__Pasteurellales.f__Pasteurellaceae	<3	0.07	0.0579
P42.PWY..incomplete.reductive.TCA.cycle	13	0.0691	0.0658
PWY_TCA.GLYOX.BYPASS..superpathway.of.glyoxylate.bypass.and.TCA	9	0.0684	0.0548
k__Bacteria.p__Bacteroidetes.c__Bacteroidia.o__Bacteroidales.f__Bacteroidaceae.g__Bacteroides.s__Bacteroides_eggerthii	7	0.0674	0.0671
UDPNAGSYN.PWY..UDP.N.acetyl.D.glucosamine.biosynthesis.I	7	0.0673	0.0635
k__Bacteria.p__Firmicutes.c__Clostridia.o__Clostridiales	7	0.0669	0.065
PWY.5705..allantoin.degradation.to.glyoxylate.III	8	0.0665	0.0623
k__Bacteria.p__Firmicutes.c__Clostridia.o__Clostridiales.f__Lachnospiraceae.g__Dorea	6	0.0664	0.0654
PWY0.1241..ADP.L.glycero..beta..D.manno.heptose.biosynthesis	9	0.0661	0.0601
P461.PWY..hexitol.fermentation.to.lactate..formate..ethanol.and.acetate	13	0.0657	0.0618
PWY0.1261..anhydromuropeptides.recycling	7	0.0656	0.0607
P161.PWY..acetylene.degradation	6	0.0654	0.0566
k__Bacteria.p__Bacteroidetes.c__Bacteroidia.o__Bacteroidales.f__Porphyromonadaceae.g__Odoribacter	9	0.0653	0.0639
PWY.6121..5.aminoimidazole.ribonucleotide.biosynthesis.I	8	0.0649	0.0561
PWY.6731..starch.degradation.III	11	0.0648	0.0554
LACTOSECAT.PWY..lactose.and.galactose.degradation.I	7	0.0643	0.0624
k__Bacteria.p__Firmicutes.c__Clostridia.o__Clostridiales.f__Lachnospiraceae.g__Lachnospiraceae_noname	6	0.0639	0.0665
PWY.5918..superpathay.of.heme.biosynthesis.from.glutamate	7	0.06	0.0605
k__Bacteria.p__Proteobacteria.c__Gammaproteobacteria.o__Enterobacteriales.f__Enterobacteriaceae.g__Escherichia.s__Escherichia_unclassified	7	0.0583	0.0643
k__Bacteria.p__Bacteroidetes.c__Bacteroidia.o__Bacteroidales.f__Bacteroidaceae.g__Bacteroides.s__Bacteroides_faecis	14	0.058	0.0635
PWY.5656..mannosylglycerate.biosynthesis.I	10	0.0579	0.0577
RIBOSYN2.PWY..flavin.biosynthesis.I..bacteria.and.plants.	9	0.0556	0.0585
HEMESYN2.PWY..heme.biosynthesis.II..anaerobic.	14	0.0553	0.0674
PWY.7371..1.4.dihydroxy.6.naphthoate.biosynthesis.II	8	0.0549	0.0667
k__Bacteria.p__Firmicutes.c__Clostridia.o__Clostridiales.f__Eubacteriaceae.g__Eubacterium.s__Eubacterium_hallii	11	0.0548	0.0636
k__Bacteria.p__Firmicutes.c__Clostridia.o__Clostridiales.f__Ruminococcaceae.g__Ruminococcus	8	0.0539	0.0758
k__Bacteria.p__Bacteroidetes.c__Bacteroidia.o__Bacteroidales.f__Bacteroidaceae.g__Bacteroides.s__Bacteroides_fragilis	14	0.0536	0.0675
k__Bacteria.p__Firmicutes.c__Clostridia.o__Clostridiales.f__Lachnospiraceae.g__Blautia.s__Ruminococcus_torques	7	0.0531	0.0603
COLANSYN.PWY..colanic.acid.building.blocks.biosynthesis	<3	0.0525	0.0741
k__Bacteria.p__Bacteroidetes.c__Bacteroidia.o__Bacteroidales.f__Bacteroidaceae.g__Bacteroides.s__Bacteroides_uniformis	7	0.0524	0.0667
PANTO.PWY..phosphopantothenate.biosynthesis.I	11	0.0515	0.0609
PWY.6123..inosine.5..phosphate.biosynthesis.I	5	0.0515	0.0601
k__Bacteria.p__Bacteroidetes.c__Bacteroidia.o__Bacteroidales.f__Porphyromonadaceae.g__Coprobacter.s__Coprobacter_fastidiosus	7	0.0514	0.0594
PWY.7199..pyrimidine.deoxyribonucleosides.salvage	6	0.0511	0.0577
k__Bacteria.p__Bacteroidetes.c__Bacteroidia.o__Bacteroidales.f__Porphyromonadaceae.g__Coprobacter	7	0.0508	0.0596
k__Bacteria.p__Firmicutes.c__Clostridia.o__Clostridiales.f__Ruminococcaceae.g__Ruminococcus.s__Ruminococcus_bromii	7	0.0506	0.0693
PWY.6507..4.deoxy.L.threo.hex.4.enopyranuronate.degradation	8	0.0503	0.0608
PWY.7254..TCA.cycle.VII..acetate.producers.	10	0.0499	0.0665
BRANCHED.CHAIN.AA.SYN.PWY..superpathway.of.branched.amino.acid.biosynthesis	11	0.0492	0.0632
k__Bacteria.p__Bacteroidetes.c__Bacteroidia.o__Bacteroidales.f__Porphyromonadaceae.g__Parabacteroides.s__Parabacteroides_unclassified	7	0.0492	0.0597
k__Bacteria.p__Bacteroidetes.c__Bacteroidia.o__Bacteroidales.f__Bacteroidaceae.g__Bacteroides	15	0.0475	0.0667
k__Bacteria.p__Bacteroidetes.c__Bacteroidia.o__Bacteroidales.f__Bacteroidaceae	14	0.047	0.0667
k__Bacteria.p__Firmicutes.c__Clostridia.o__Clostridiales.f__Lachnospiraceae.g__Coprococcus.s__Coprococcus_sp_ART55_1	<3	0.047	0.0597
GALACTUROCAT.PWY..D.galacturonate.degradation.I	9	0.0453	0.0614
PYRIDNUCSYN.PWY..NAD.biosynthesis.I..from.aspartate.	12	0.0447	0.0592
k__Bacteria.p__Firmicutes.c__Clostridia.o__Clostridiales.f__Lachnospiraceae.g__Dorea.s__Dorea_unclassified	9	0.0442	0.0612
k__Bacteria.p__Firmicutes.c__Clostridia.o__Clostridiales.f__Lachnospiraceae.g__Roseburia.s__Roseburia_intestinalis	9	0.043	0.0641
GLUCARDEG.PWY..D.glucarate.degradation.I	<3	0.0424	0.0806
HEXITOLDEGSUPER.PWY..superpathway.of.hexitol.degradation..bacteria.	7	0.0424	0.0584
k__Bacteria.p__Bacteroidetes.c__Bacteroidia.o__Bacteroidales.f__Porphyromonadaceae	14	0.0418	0.0612
PWY_NAD.BIOSYNTHESIS.II..NAD.salvage.pathway.II	14	0.0403	0.0602
ARO.PWY..chorismate.biosynthesis.I	13	0.0402	0.0654
k__Bacteria.p__Firmicutes.c__Negativicutes.o__Selenomonadales.f__Veillonellaceae.g__Dialister.s__Dialister_invisus	5	0.0401	0.0599
PWY.7219..adenosine.ribonucleotides.de.novo.biosynthesis	10	0.0398	0.0602
PWY.5973..cis.vaccenate.biosynthesis	13	0.0386	0.0577
PWY.6897..thiamin.salvage.II	12	0.0382	0.0636
k__Bacteria.p__Firmicutes.c__Clostridia.o__Clostridiales.f__Lachnospiraceae.g__Lachnospiraceae_noname.s__Lachnospiraceae_bacterium_7_1_58FAA	9	0.0379	0.0666
GLUCOSE1PMETAB.PWY..glucose.and.glucose.1.phosphate.degradation	9	0.0378	0.0694
k__Bacteria.p__Bacteroidetes.c__Bacteroidia.o__Bacteroidales.f__Rikenellaceae.g__Alistipes.s__Alistipes_sp_AP11	10	0.0377	0.0595
HISDEG.PWY..L.histidine.degradation.I	9	0.0371	0.0638
k__Bacteria.p__Firmicutes.c__Negativicutes.o__Selenomonadales.f__Veillonellaceae	11	0.0359	0.0667
PWY.5005..biotin.biosynthesis.II	11	0.0357	0.0659
k__Bacteria.p__Bacteroidetes.c__Bacteroidia.o__Bacteroidales.f__Bacteroidaceae.g__Bacteroides.s__Bacteroides_coprocola	<3	0.0354	0.0569
PPGPPMET.PWY..ppGpp.biosynthesis	8	0.0352	0.0546
k__Bacteria.p__Proteobacteria.c__Gammaproteobacteria.o__Enterobacteriales.f__Enterobacteriaceae.g__Escherichia	10	0.0339	0.0638
RHAMCAT.PWY..L.rhamnose.degradation.I	11	0.0338	0.0628
k__Bacteria.p__Bacteroidetes.c__Bacteroidia.o__Bacteroidales.f__Rikenellaceae.g__Alistipes.s__Alistipes_putredinis	5	0.0335	0.0641
PWY.7237..myo...chiro..and.scillo.inositol.degradation	10	0.0323	0.0557
PWY0.1298..superpathway.of.pyrimidine.deoxyribonucleosides.degradation	12	0.0313	0.0613
k__Bacteria.p__Firmicutes.c__Negativicutes.o__Selenomonadales.f__Veillonellaceae.g__Dialister	5	0.0311	0.0574
KETOGLUCONMET.PWY..ketogluconate.metabolism	7	0.031	0.0612
k__Bacteria.p__Bacteroidetes.c__Bacteroidia.o__Bacteroidales.f__Bacteroidaceae.g__Bacteroides.s__Bacteroides_ovatus	14	0.0307	0.0599
PWY.5791..1.4.dihydroxy.2.naphthoate.biosynthesis.II..plants.	15	0.0306	0.0633
PWY.7392..taxadiene.biosynthesis..engineered.	10	0.0302	0.0736
k__Bacteria.p__Firmicutes.c__Clostridia.o__Clostridiales.f__Clostridiales_noname.g__Pseudoflavonifractor.s__Pseudoflavonifractor_capillosus	10	0.0301	0.0581
PWY0.1415..superpathway.of.heme.biosynthesis.from.uroporphyrinogen.III	8	0.0293	0.0659
FERMENTATION.PWY..mixed.acid.fermentation	7	0.0289	0.062
PWY_REDCITCYC..TCA.cycle.VIII..helicobacter.	10	0.0288	0.0646
PWY.7187..pyrimidine.deoxyribonucleotides.de.novo.biosynthesis.II	7	0.0286	0.058
CRNFORCAT.PWY..creatinine.degradation.I	7	0.0285	0.0547
PANTOSYN.PWY..pantothenate.and.coenzyme.A.biosynthesis.I	8	0.0281	0.0661
k__Bacteria.p__Verrucomicrobia.c__Verrucomicrobiae	14	0.0276	0.066)
ILEUSYN.PWY..L.isoleucine.biosynthesis.I..from.threonine.	6	0.0275	0.0689
k__Bacteria.p__Verrucomicrobia.c__Verrucomicrobiae.o__Verrucomicrobiales.f__Verrucomicrobiaceae	14	0.0275	0.066
k__Bacteria.p__Verrucomicrobia.c__Verrucomicrobiae.o__Verrucomicrobiales	14	0.0275	0.066
k__Bacteria.p__Verrucomicrobia.c__Verrucomicrobiae.o__Verrucomicrobiales.f__Verrucomicrobiaceae.g__Akkermansia	14	0.0273	0.066
PWY.6891..thiazole.biosynthesis.II..Bacillus.	15	0.027	0.0605
k__Bacteria.p__Firmicutes.c__Negativicutes.o__Selenomonadales.f__Acidaminococcaceae	7	0.0269	0.0676
X1CMET2.PWY..N10.formyl.tetrahydrofolate.biosynthesis	10	0.0265	0.0614
GLYCOGENSYNTH.PWY..glycogen.biosynthesis.I..from.ADP.D.Glucose.	10	0.0263	0.0684
PWY.7323..superpathway.of.GDP.mannose.derived.O.antigen.building.blocks.biosynthesis	8	0.0258	0.0677
PWY.7197..pyrimidine.deoxyribonucleotide.phosphorylation	9	0.0256	0.0602
DTDPRHAMSYN.PWY..dTDP.L.rhamnose.biosynthesis.I	7	0.0248	0.0599
k__Bacteria.p__Firmicutes.c__Clostridia.o__Clostridiales.f__Ruminococcaceae.g__Ruminococcaceae_noname.s__Ruminococcaceae_bacterium_D16	8	0.0247	0.0633
k__Bacteria.p__Actinobacteria.c__Actinobacteria.o__Coriobacteriales.f__Coriobacteriaceae.g__Collinsella.s__Collinsella_aerofaciens	9	0.0244	0.0645
ENTBACSYN.PWY..enterobactin.biosynthesis	<3	0.0242	0.062
PWY.7315..dTDP.N.acetylthomosamine.biosynthesis	8	0.0237	0.0648
P122.PWY..heterolactic.fermentation	4	0.0234	0.0533
k__Bacteria.p__Actinobacteria.c__Actinobacteria.o__Actinomycetales.f__Micrococcaceae.g__Rothia	4	0.0234	0.0553
PWY_ARG.POLYAMINE.SYN..superpathway.of.arginine.and.polyamine.biosynthesis	7	0.023	0.0642
k__Bacteria.p__Actinobacteria.c__Actinobacteria.o__Coriobacteriales.f__Coriobacteriaceae.g__Adlercreutzia.s__Adlercreutzia_equolifaciens	6	0.0223	0.0676
k__Bacteria.p__Verrucomicrobia	14	0.0221	0.0673
k__Bacteria.p__Proteobacteria.c__Betaproteobacteria.o__Burkholderiales.f__Oxalobacteraceae.g__Oxalobacter.s__Oxalobacter_formigenes	9	0.021	0.0595
k__Bacteria.p__Bacteroidetes.c__Bacteroidia.o__Bacteroidales.f__Bacteroidaceae.g__Bacteroides.s__Bacteroides_massiliensis	6	0.0207	0.0573
k__Bacteria.p__Actinobacteria.c__Actinobacteria.o__Actinomycetales.f__Micrococcaceae	4	0.0206	0.0545
k__Bacteria.p__Verrucomicrobia.c__Verrucomicrobiae.o__Verrucomicrobiales.f__Verrucomicrobiaceae.g__Akkermansia.s__Akkermansia_muciniphila	13	0.0206	0.0649
k__Bacteria.p__Firmicutes.c__Negativicutes.o__Selenomonadales.f__Veillonellaceae.g__Veillonella	7	0.0197	0.0529
PWY.6629..superpathway.of.L.tryptophan.biosynthesis	7	0.0196	0.0592
k__Bacteria.p__Bacteroidetes.c__Bacteroidia.o__Bacteroidales	13	0.0193	0.0606
k__Bacteria.p__Bacteroidetes.c__Bacteroidia	13	0.0192	0.0606
POLYISOPRENSYN.PWY..polyisoprenoid.biosynthesis..E..coli.	7	0.0191	0.0627
PWY.3781..aerobic.respiration.I..cytochrome.c.	<3	0.0191	0.0536
k__Bacteria.p__Firmicutes.c__Clostridia.o__Clostridiales.f__Ruminococcaceae.g__Ruminococcaceae_noname	9	0.0191	0.0651
k__Bacteria.p__Bacteroidetes	13	0.0191	0.0606
PWY.6901..superpathway.of.glucose.and.xylose.degradation	6	0.0185	0.0566
k__Bacteria.p__Actinobacteria.c__Actinobacteria.o__Coriobacteriales.f__Coriobacteriaceae.g__Adlercreutzia	6	0.0185	0.0672
COMPLETE.ARO.PWY..superpathway.of.aromatic.amino.acid.biosynthesis	8	0.0183	0.064
k__Bacteria.p__Proteobacteria.c__Gammaproteobacteria.o__Enterobacteriales.f__Enterobacteriaceae	4	0.0182	0.0644
k__Bacteria.p__Proteobacteria.c__Gammaproteobacteria.o__Enterobacteriales	4	0.0182	0.0644
k__Bacteria.p__Actinobacteria.c__Actinobacteria.o__Actinomycetales.f__Micrococcaceae.g__Rothia.s__Rothia_mucilaginosa	4	0.0175	0.054
k__Bacteria.p__Proteobacteria.c__Betaproteobacteria.o__Burkholderiales.f__Oxalobacteraceae.g__Oxalobacter	11	0.0172	0.0608
k__Bacteria.p__Proteobacteria.c__Betaproteobacteria.o__Burkholderiales.f__Oxalobacteraceae	9	0.0171	0.0609
PWY.6163..chorismate.biosynthesis.from.3.dehydroquinate	4	0.017	0.064
k__Bacteria.p__Firmicutes.c__Negativicutes.o__Selenomonadales.f__Acidaminococcaceae.g__Phascolarctobacterium	6	0.0168	0.0643
k__Bacteria.p__Firmicutes.c__Clostridia.o__Clostridiales.f__Clostridiales_noname.g__Pseudoflavonifractor	8	0.0167	0.0586
GOLPDLCAT.PWY..superpathway.of.glycerol.degradation.to.1.3.propanediol	13	0.0165	0.0685
PWY.6690..cinnamate.and.3.hydroxycinnamate.degradation.to.2.oxopent.4.enoate	6	0.0157	0.061
k__Bacteria.p__Firmicutes.c__Negativicutes.o__Selenomonadales.f__Acidaminococcaceae.g__Phascolarctobacterium.s__Phascolarctobacterium_succinatutens	6	0.0139	0.0642
PWY.5104..L.isoleucine.biosynthesis.IV	9	0.0138	0.0635
k__Bacteria.p__Bacteroidetes.c__Bacteroidia.o__Bacteroidales.f__Rikenellaceae.g__Alistipes.s__Alistipes_finegoldii	9	0.0137	0.0567
PWY_GLYCOLYSIS.E.D..superpathway.of.glycolysis.and.Entner.Doudoroff	8	0.0128	0.0567
TRPSYN.PWY..L.tryptophan.biosynthesis	12	0.0125	0.0688
GALACT.GLUCUROCAT.PWY..superpathway.of.hexuronide.and.hexuronate.degradation	7	0.0113	0.0597
k__Bacteria.p__Bacteroidetes.c__Bacteroidia.o__Bacteroidales.f__Bacteroidaceae.g__Bacteroides.s__Bacteroides_clarus	8	0.0108	0.065
k__Bacteria.p__Firmicutes.c__Clostridia.o__Clostridiales.f__Lachnospiraceae	10	0.0107	0.0541
k__Bacteria.p__Bacteroidetes.c__Bacteroidia.o__Bacteroidales.f__Porphyromonadaceae.g__Parabacteroides	13	0.0105	0.0614
PWY0.845..superpathway.of.pyridoxal.5..phosphate.biosynthesis.and.salvage	16	0.0102	0.0628
k__Bacteria.p__Proteobacteria.c__Deltaproteobacteria.o__Desulfovibrionales.f__Desulfovibrionaceae.g__Bilophila.s__Bilophila_unclassified	10	0.0095	0.0599
ECASYN.PWY..enterobacterial.common.antigen.biosynthesis	11	0.0085	0.0624
PWY.7209..superpathway.of.pyrimidine.ribonucleosides.degradation	14	0.0079	0.063
k__Bacteria.p__Bacteroidetes.c__Bacteroidia.o__Bacteroidales.f__Bacteroidaceae.g__Bacteroides.s__Bacteroides_nordii	<3	0.0071	0.0487
k__Bacteria.p__Firmicutes.c__Clostridia.o__Clostridiales.f__Lachnospiraceae.g__Roseburia	15	0.0067	0.0614
k__Bacteria.p__Proteobacteria.c__Gammaproteobacteria.o__Enterobacteriales.f__Enterobacteriaceae.g__Escherichia.s__Escherichia_coli	11	0.0067	0.0618
PWY.7446..sulfoglycolysis	7	0.006	0.0542
PWY.5505..L.glutamate.and.L.glutamine.biosynthesis	16	0.0056	0.0571
k__Bacteria.p__Actinobacteria.c__Actinobacteria.o__Bifidobacteriales.f__Bifidobacteriaceae.g__Bifidobacterium.s__Bifidobacterium_bifidum	15	0.0054	0.0534
k__Bacteria.p__Firmicutes.c__Clostridia.o__Clostridiales.f__Lachnospiraceae.g__Coprococcus	10	0.0047	0.0688
PRPP.PWY..superpathway.of.histidine..purine..and.pyrimidine.biosynthesis	13	0.0041	0.0603
PWY.6628..superpathway.of.L.phenylalanine.biosynthesis	14	0.003	0.0573
k__Bacteria.p__Proteobacteria.c__Betaproteobacteria.o__Burkholderiales	14	0.003	0.0636
k__Bacteria.p__Firmicutes.c__Clostridia.o__Clostridiales.f__Lachnospiraceae.g__Blautia.s__Ruminococcus_obeum	13	0.0011	0.0753
k__Bacteria.p__Proteobacteria.c__Deltaproteobacteria.o__Desulfovibrionales.f__Desulfovibrionaceae.g__Bilophila.s__Bilophila_wadsworthia	6	0.0008	0.0612
k__Bacteria.p__Bacteroidetes.c__Bacteroidia.o__Bacteroidales.f__Bacteroidaceae.g__Bacteroides.s__Bacteroides_salyersiae	9	0.0005	0.058
k__Bacteria.p__Bacteroidetes.c__Bacteroidia.o__Bacteroidales.f__Prevotellaceae	8	0.0002	0.0625
P108.PWY..pyruvate.fermentation.to.propanoate.I	16	NULL	NULL
k__Bacteria.p__Proteobacteria.c__Betaproteobacteria	13	NULL	NULL
k__Bacteria.p__Bacteroidetes.c__Bacteroidia.o__Bacteroidales.f__Rikenellaceae.g__Alistipes	10	NULL	NULL
k__Bacteria.p__Firmicutes.c__Negativicutes	6	NULL	NULL
k__Bacteria.p__Firmicutes.c__Negativicutes.o__Selenomonadales	6	NULL	NULL
PWY.5850..superpathway.of.menaquinol.6.biosynthesis.I	12	NULL	NULL
PWY.7013..L.1.2.propanediol.degradation	10	NULL	NULL
k__Bacteria.p__Bacteroidetes.c__Bacteroidia.o__Bacteroidales.f__Rikenellaceae	10	NULL	NULL
PWY.6125..superpathway.of.guanosine.nucleotides.de.novo.biosynthesis.II	9	NULL	NULL
k__Bacteria.p__Bacteroidetes.c__Bacteroidia.o__Bacteroidales.f__Porphyromonadaceae.g__Parabacteroides.s__Parabacteroides_goldsteinii	7	NULL	NULL
KDO.NAGLIPASYN.PWY..superpathway.of..Kdo.2.lipid.A.biosynthesis	6	NULL	NULL
HSERMETANA.PWY..L.methionine.biosynthesis.III	14	NULL	NULL
k__Bacteria.p__Firmicutes.c__Erysipelotrichia.o__Erysipelotrichales.f__Erysipelotrichaceae.g__Holdemania	<3	NULL	NULL
k__Bacteria.p__Firmicutes.c__Negativicutes.o__Selenomonadales.f__Veillonellaceae.g__Veillonella.s__Veillonella_unclassified	10	NULL	NULL
PWY.6545..pyrimidine.deoxyribonucleotides.de.novo.biosynthesis.III	8	NULL	NULL
k__Bacteria.p__Bacteroidetes.c__Bacteroidia.o__Bacteroidales.f__Bacteroidaceae.g__Bacteroides.s__Bacteroides_stercoris	7	NULL	NULL
PWY.7221..guanosine.ribonucleotides.de.novo.biosynthesis	16	NULL	NULL
PWY.1269..CMP.3.deoxy.D.manno.octulosonate.biosynthesis.I	7	NULL	NULL
k__Bacteria.p__Firmicutes.c__Clostridia.o__Clostridiales.f__Eubacteriaceae	7	NULL	NULL
k__Bacteria.p__Actinobacteria.c__Actinobacteria.o__Coriobacteriales.f__Coriobacteriaceae.g__Collinsella	8	NULL	NULL
k__Bacteria.p__Firmicutes.c__Clostridia.o__Clostridiales.f__Eubacteriaceae.g__Eubacterium	7	NULL	NULL
ARGDEG.PWY..superpathway.of.L.arginine..putrescine..and.4.aminobutanoate.degradation	<3	NULL	NULL
PWY.6590..superpathway.of.Clostridium.acetobutylicum.acidogenic.fermentation	5	NULL	NULL
k__Bacteria.p__Firmicutes.c__Clostridia.o__Clostridiales.f__Eubacteriaceae.g__Eubacterium.s__Eubacterium_eligens	12	NULL	NULL
PYRIDNUCSAL.PWY..NAD.salvage.pathway.I	10	NULL	NULL
PWY.5676..acetyl.CoA.fermentation.to.butanoate.II	7	NULL	NULL
k__Bacteria.p__Firmicutes.c__Clostridia.o__Clostridiales.f__Lachnospiraceae.g__Coprococcus.s__Coprococcus_comes	10	NULL	NULL
POLYAMINSYN3.PWY..superpathway.of.polyamine.biosynthesis.II	11	NULL	NULL
PWY.5659..GDP.mannose.biosynthesis	6	NULL	NULL
PWY.7328..superpathway.of.UDP.glucose.derived.O.antigen.building.blocks.biosynthesis	8	NULL	NULL
ARGORNPROST.PWY..arginine..ornithine.and.proline.interconversion	7	NULL	NULL
PWY.5913..TCA.cycle.VI..obligate.autotrophs.	6	NULL	NULL
k__Bacteria.p__Bacteroidetes.c__Bacteroidia.o__Bacteroidales.f__Porphyromonadaceae.g__Parabacteroides.s__Parabacteroides_merdae	7	NULL	NULL
GLYCOL.GLYOXDEG.PWY..superpathway.of.glycol.metabolism.and.degradation	12	NULL	NULL
k__Bacteria.p__Firmicutes.c__Clostridia.o__Clostridiales.f__Lachnospiraceae.g__Lachnospiraceae_noname.s__Lachnospiraceae_bacterium_1_1_57FAA	<3	NULL	NULL
UBISYN.PWY..superpathway.of.ubiquinol.8.biosynthesis..prokaryotic.	5	NULL	NULL
k__Bacteria.p__Actinobacteria.c__Actinobacteria.o__Coriobacteriales.f__Coriobacteriaceae.g__Gordonibacter.s__Gordonibacter_pamelaeae	4	NULL	NULL
k__Bacteria.p__Firmicutes.c__Erysipelotrichia.o__Erysipelotrichales.f__Erysipelotrichaceae.g__Holdemania.s__Holdemania_filiformis	<3	NULL	NULL
k__Bacteria.p__Firmicutes.c__Clostridia.o__Clostridiales.f__Lachnospiraceae.g__Roseburia.s__Roseburia_inulinivorans	<3	NULL	NULL
PWY0.1533..methylphosphonate.degradation.I	6	NULL	NULL
k__Bacteria.p__Actinobacteria.c__Actinobacteria.o__Coriobacteriales.f__Coriobacteriaceae.g__Gordonibacter	4	NULL	NULL
k__Bacteria.p__Firmicutes.c__Clostridia.o__Clostridiales.f__Eubacteriaceae.g__Eubacterium.s__Eubacterium_ramulus	10	NULL	NULL
k__Bacteria.p__Bacteroidetes.c__Bacteroidia.o__Bacteroidales.f__Bacteroidaceae.g__Bacteroides.s__Bacteroides_dorei	15	NULL	NULL
PWY0.1479..tRNA.processing	8	NULL	NULL
k__Bacteria.p__Firmicutes.c__Clostridia.o__Clostridiales.f__Lachnospiraceae.g__Blautia	10	NULL	NULL
ANAGLYCOLYSIS.PWY..glycolysis.III..from.glucose.	8	NULL	NULL
k__Bacteria.p__Bacteroidetes.c__Bacteroidia.o__Bacteroidales.f__Prevotellaceae.g__Paraprevotella.s__Paraprevotella_unclassified	9	NULL	NULL
k__Bacteria.p__Bacteroidetes.c__Bacteroidia.o__Bacteroidales.f__Prevotellaceae.g__Prevotella.s__Prevotella_copri	12	NULL	NULL
k__Bacteria.p__Bacteroidetes.c__Bacteroidia.o__Bacteroidales.f__Bacteroidaceae.g__Bacteroides.s__Bacteroides_finegoldii	15	NULL	NULL
k__Bacteria.p__Bacteroidetes.c__Bacteroidia.o__Bacteroidales.f__Prevotellaceae.g__Paraprevotella	8	NULL	NULL
k__Bacteria.p__Bacteroidetes.c__Bacteroidia.o__Bacteroidales.f__Prevotellaceae.g__Prevotella	6	NULL	NULL
k__Bacteria.p__Proteobacteria.c__Betaproteobacteria.o__Burkholderiales.f__Sutterellaceae.g__Sutterella.s__Sutterella_wadsworthensis	4	NULL	NULL
k__Bacteria.p__Firmicutes.c__Clostridia.o__Clostridiales.f__Lachnospiraceae.g__Dorea.s__Dorea_formicigenerans	<3	NULL	NULL
ORNDEG.PWY..superpathway.of.ornithine.degradation	5	NULL	NULL
k__Bacteria.p__Proteobacteria.c__Betaproteobacteria.o__Burkholderiales.f__Sutterellaceae	9	NULL	NULL
k__Bacteria.p__Firmicutes.c__Bacilli	14	NULL	NULL
PWY.7196..superpathway.of.pyrimidine.ribonucleosides.salvage	6	NULL	NULL
PWY0.162..superpathway.of.pyrimidine.ribonucleotides.de.novo.biosynthesis	10	NULL	NULL
k__Bacteria.p__Firmicutes.c__Clostridia.o__Clostridiales.f__Lachnospiraceae.g__Lachnospiraceae_noname.s__Lachnospiraceae_bacterium_3_1_46FAA	4	NULL	NULL
k__Bacteria.p__Firmicutes.c__Clostridia.o__Clostridiales.f__Eubacteriaceae.g__Eubacterium.s__Eubacterium_rectale	11	NULL	NULL
k__Bacteria.p__Actinobacteria.c__Actinobacteria.o__Actinomycetales	<3	NULL	NULL
PYRIDOXSYN.PWY..pyridoxal.5..phosphate.biosynthesis.I	10	NULL	NULL
k__Bacteria.p__Firmicutes.c__Clostridia.o__Clostridiales.f__Ruminococcaceae.g__Ruminococcus.s__Ruminococcus_callidus	5	NULL	NULL
k__Bacteria.p__Firmicutes.c__Erysipelotrichia.o__Erysipelotrichales.f__Erysipelotrichaceae.g__Erysipelotrichaceae_noname	12	NULL	NULL
P23.PWY..reductive.TCA.cycle.I	10	NULL	NULL
k__Bacteria.p__Proteobacteria.c__Betaproteobacteria.o__Burkholderiales.f__Burkholderiales_noname	10	NULL	NULL
k__Bacteria.p__Proteobacteria.c__Betaproteobacteria.o__Burkholderiales.f__Burkholderiales_noname.g__Burkholderiales_noname.s__Burkholderiales_bacterium_1_1_47	10	NULL	NULL
k__Bacteria.p__Proteobacteria.c__Betaproteobacteria.o__Burkholderiales.f__Burkholderiales_noname.g__Burkholderiales_noname	10	NULL	NULL
k__Bacteria.p__Firmicutes.c__Clostridia.o__Clostridiales.f__Ruminococcaceae.g__Anaerotruncus	5	NULL	NULL
HISTSYN.PWY..L.histidine.biosynthesis	8	NULL	NULL
k__Bacteria.p__Firmicutes.c__Clostridia.o__Clostridiales.f__Eubacteriaceae.g__Eubacterium.s__Eubacterium_siraeum	12	NULL	NULL
PWY.5088..L.glutamate.degradation.VIII..to.propanoate.	9	NULL	NULL
PWY.6285..superpathway.of.fatty.acids.biosynthesis..E..coli.	11	NULL	NULL
k__Bacteria.p__Bacteroidetes.c__Bacteroidia.o__Bacteroidales.f__Bacteroidaceae.g__Bacteroides.s__Bacteroides_plebeius	7	NULL	NULL
POLYAMSYN.PWY..superpathway.of.polyamine.biosynthesis.I	8	NULL	NULL
k__Bacteria.p__Proteobacteria.c__Betaproteobacteria.o__Burkholderiales.f__Sutterellaceae.g__Sutterella	4	NULL	NULL
PENTOSE.P.PWY..pentose.phosphate.pathway	14	NULL	NULL
PWY.5838..superpathway.of.menaquinol.8.biosynthesis.I	4	NULL	NULL
NAGLIPASYN.PWY..lipid.IVA.biosynthesis	10	NULL	NULL
k__Bacteria.p__Proteobacteria.c__Betaproteobacteria.o__Burkholderiales.f__Sutterellaceae.g__Parasutterella.s__Parasutterella_excrementihominis	11	NULL	NULL
k__Bacteria.p__Proteobacteria.c__Betaproteobacteria.o__Burkholderiales.f__Sutterellaceae.g__Parasutterella	11	NULL	NULL
k__Bacteria.p__Bacteroidetes.c__Bacteroidia.o__Bacteroidales.f__Porphyromonadaceae.g__Parabacteroides.s__Parabacteroides_distasonis	10	NULL	NULL
PWY.6471..peptidoglycan.biosynthesis.IV..Enterococcus.faecium.	<3	NULL	NULL
k__Bacteria.p__Bacteroidetes.c__Bacteroidia.o__Bacteroidales.f__Bacteroidaceae.g__Bacteroides.s__Bacteroides_thetaiotaomicron	6	NULL	NULL
k__Bacteria.p__Bacteroidetes.c__Bacteroidia.o__Bacteroidales.f__Rikenellaceae.g__Alistipes.s__Alistipes_indistinctus	11	NULL	NULL
METHGLYUT.PWY..superpathway.of.methylglyoxal.degradation	8	NULL	NULL
GLUCONEO.PWY..gluconeogenesis.I	<3	NULL	NULL
k__Bacteria.p__Firmicutes.c__Erysipelotrichia	7	NULL	NULL
k__Bacteria.p__Firmicutes.c__Erysipelotrichia.o__Erysipelotrichales.f__Erysipelotrichaceae	7	NULL	NULL
k__Bacteria.p__Firmicutes.c__Erysipelotrichia.o__Erysipelotrichales	7	NULL	NULL
k__Bacteria.p__Actinobacteria.c__Actinobacteria.o__Coriobacteriales	9	NULL	NULL
k__Bacteria.p__Actinobacteria.c__Actinobacteria.o__Coriobacteriales.f__Coriobacteriaceae	9	NULL	NULL
FUC.RHAMCAT.PWY..superpathway.of.fucose.and.rhamnose.degradation	7	NULL	NULL
k__Bacteria.p__Firmicutes.c__Clostridia.o__Clostridiales.f__Ruminococcaceae.g__Ruminococcus.s__Ruminococcus_lactaris	5	NULL	NULL
PWY.5101..L.isoleucine.biosynthesis.II	12	NULL	NULL
k__Bacteria.p__Firmicutes.c__Bacilli.o__Lactobacillales.f__Streptococcaceae.g__Streptococcus.s__Streptococcus_salivarius	<3	NULL	NULL
PWY.5121..superpathway.of.geranylgeranyl.diphosphate.biosynthesis.II..via.MEP.	8	NULL	NULL
k__Bacteria.p__Firmicutes.c__Clostridia.o__Clostridiales.f__Lachnospiraceae.g__Butyrivibrio	9	NULL	NULL
PWY_GLYCOLYSIS..glycolysis.I..from.glucose.6.phosphate.	16	NULL	NULL
P164.PWY..purine.nucleobases.degradation.I..anaerobic.	11	NULL	NULL
PWY4FS.7..phosphatidylglycerol.biosynthesis.I..plastidic.	14	NULL	NULL
k__Bacteria.p__Bacteroidetes.c__Bacteroidia.o__Bacteroidales.f__Rikenellaceae.g__Alistipes.s__Alistipes_onderdonkii	6	NULL	NULL
k__Bacteria.p__Firmicutes.c__Clostridia.o__Clostridiales.f__Lachnospiraceae.g__Butyrivibrio.s__Butyrivibrio_crossotus	11	NULL	NULL
PWY.6608..guanosine.nucleotides.degradation.III	11	NULL	NULL
PHOSLIPSYN.PWY..superpathway.of.phospholipid.biosynthesis.I..bacteria.	13	NULL	NULL
PWY.7211..superpathway.of.pyrimidine.deoxyribonucleotides.de.novo.biosynthesis	12	NULL	NULL
k__Bacteria.p__Actinobacteria.c__Actinobacteria.o__Coriobacteriales.f__Coriobacteriaceae.g__Eggerthella	4	NULL	NULL
k__Bacteria.p__Proteobacteria.c__Deltaproteobacteria	6	NULL	NULL
k__Bacteria.p__Proteobacteria.c__Deltaproteobacteria.o__Desulfovibrionales.f__Desulfovibrionaceae	6	NULL	NULL
k__Bacteria.p__Proteobacteria.c__Deltaproteobacteria.o__Desulfovibrionales	6	NULL	NULL
PWY.6151..S.adenosyl.L.methionine.cycle.I	12	NULL	NULL
k__Bacteria.p__Firmicutes.c__Clostridia.o__Clostridiales.f__Clostridiales_noname	6	NULL	NULL
k__Bacteria.p__Bacteroidetes.c__Bacteroidia.o__Bacteroidales.f__Rikenellaceae.g__Alistipes.s__Alistipes_shahii	12	NULL	NULL
k__Bacteria.p__Bacteroidetes.c__Bacteroidia.o__Bacteroidales.f__Porphyromonadaceae.g__Odoribacter.s__Odoribacter_splanchnicus	12	NULL	NULL
k__Bacteria.p__Firmicutes.c__Clostridia.o__Clostridiales.f__Eubacteriaceae.g__Eubacterium.s__Eubacterium_ventriosum	6	NULL	NULL
DAPLYSINESYN.PWY..L.lysine.biosynthesis.I	11	NULL	NULL
PWY0.1586..peptidoglycan.maturation..meso.diaminopimelate.containing.	8	NULL	NULL
PWY0.1338..polymyxin.resistance	10	NULL	NULL
PWY.6147..6.hydroxymethyl.dihydropterin.diphosphate.biosynthesis.I	13	NULL	NULL
ANAEROFRUCAT.PWY..homolactic.fermentation	5	NULL	NULL
k__Bacteria.p__Firmicutes.c__Erysipelotrichia.o__Erysipelotrichales.f__Erysipelotrichaceae.g__Erysipelotrichaceae_noname.s__Eubacterium_biforme	5	NULL	NULL
k__Bacteria.p__Proteobacteria.c__Deltaproteobacteria.o__Desulfovibrionales.f__Desulfovibrionaceae.g__Desulfovibrio	<3	NULL	NULL
PWY.6609..adenine.and.adenosine.salvage.III	11	NULL	NULL
k__Bacteria.p__Firmicutes.c__Bacilli.o__Lactobacillales.f__Lactobacillaceae.g__Lactobacillus	9	NULL	NULL
k__Bacteria.p__Bacteroidetes.c__Bacteroidia.o__Bacteroidales.f__Porphyromonadaceae.g__Parabacteroides.s__Parabacteroides_johnsonii	9	NULL	NULL
k__Bacteria.p__Bacteroidetes.c__Bacteroidia.o__Bacteroidales.f__Bacteroidaceae.g__Bacteroides.s__Bacteroides_intestinalis	<3	NULL	NULL
k__Bacteria.p__Firmicutes.c__Bacilli.o__Lactobacillales.f__Lactobacillaceae.g__Lactobacillus.s__Lactobacillus_delbrueckii	15	NULL	NULL
PWY.5189..tetrapyrrole.biosynthesis.II..from.glycine.	9	NULL	NULL
k__Bacteria.p__Firmicutes.c__Bacilli.o__Lactobacillales.f__Lactobacillaceae	10	NULL	NULL
k__Bacteria.p__Bacteroidetes.c__Bacteroidia.o__Bacteroidales.f__Prevotellaceae.g__Paraprevotella.s__Paraprevotella_clara	13	NULL	NULL
k__Bacteria.p__Proteobacteria.c__Betaproteobacteria.o__Burkholderiales.f__Sutterellaceae.g__Sutterellaceae_unclassified	4	NULL	NULL
k__Bacteria.p__Bacteroidetes.c__Bacteroidia.o__Bacteroidales.f__Prevotellaceae.g__Paraprevotella.s__Paraprevotella_xylaniphila	10	NULL	NULL
k__Bacteria.p__Firmicutes.c__Bacilli.o__Lactobacillales	12	NULL	NULL
k__Bacteria.p__Firmicutes.c__Erysipelotrichia.o__Erysipelotrichales.f__Erysipelotrichaceae.g__Holdemania.s__Holdemania_unclassified	8	NULL	NULL
k__Bacteria.p__Firmicutes.c__Clostridia.o__Clostridiales.f__Lachnospiraceae.g__Roseburia.s__Roseburia_hominis	7	NULL	NULL
k__Bacteria.p__Actinobacteria.c__Actinobacteria.o__Coriobacteriales.f__Coriobacteriaceae.g__Eggerthella.s__Eggerthella_unclassified	<3	NULL	NULL
k__Bacteria.p__Firmicutes.c__Clostridia.o__Clostridiales.f__Lachnospiraceae.g__Lachnospiraceae_noname.s__Lachnospiraceae_bacterium_8_1_57FAA	15	NULL	NULL
k__Bacteria.p__Proteobacteria.c__Deltaproteobacteria.o__Desulfovibrionales.f__Desulfovibrionaceae.g__Desulfovibrio.s__Desulfovibrio_piger	4	NULL	NULL
k__Bacteria.p__Proteobacteria	11	NULL	NULL
k__Bacteria.p__Bacteroidetes.c__Bacteroidia.o__Bacteroidales.f__Bacteroidaceae.g__Bacteroides.s__Bacteroides_vulgatus	7	NULL	NULL
k__Bacteria.p__Proteobacteria.c__Deltaproteobacteria.o__Desulfovibrionales.f__Desulfovibrionaceae.g__Bilophila	6	NULL	NULL
k__Bacteria.p__Firmicutes.c__Bacilli.o__Lactobacillales.f__Streptococcaceae.g__Streptococcus.s__Streptococcus_parasanguinis	<3	NULL	NULL
PWY.6630..superpathway.of.L.tyrosine.biosynthesis	13	NULL	NULL
PWY.6823..molybdenum.cofactor.biosynthesis	11	NULL	NULL
PWY.2941..L.lysine.biosynthesis.II	6	NULL	NULL
k__Bacteria.p__Firmicutes.c__Clostridia.o__Clostridiales.f__Clostridiaceae.g__Clostridium.s__Clostridium_asparagiforme	10	NULL	NULL
k__Bacteria.p__Firmicutes.c__Clostridia.o__Clostridiales.f__Clostridiaceae.g__Clostridium.s__Clostridium_leptum	7	NULL	NULL
PWY.5022..4.aminobutanoate.degradation.V	5	NULL	NULL
DENOVOPURINE2.PWY..superpathway.of.purine.nucleotides.de.novo.biosynthesis.II	8	NULL	NULL
k__Bacteria.p__Firmicutes.c__Clostridia.o__Clostridiales.f__Lachnospiraceae.g__Coprococcus.s__Coprococcus_catus	5	NULL	NULL
PWY.7456..mannan.degradation	6	NULL	NULL
P162.PWY..L.glutamate.degradation.V..via.hydroxyglutarate.	9	NULL	NULL
k__Bacteria.p__Firmicutes.c__Bacilli.o__Lactobacillales.f__Streptococcaceae.g__Streptococcus	11	NULL	NULL
PWY.7234..inosine.5..phosphate.biosynthesis.III	8	NULL	NULL
k__Bacteria.p__Firmicutes.c__Clostridia.o__Clostridiales.f__Clostridiaceae	8	NULL	NULL
PWY.841..superpathway.of.purine.nucleotides.de.novo.biosynthesis.I	11	NULL	NULL
k__Bacteria.p__Firmicutes.c__Clostridia.o__Clostridiales.f__Clostridiaceae.g__Clostridium	8	NULL	NULL
PWY.6892..thiazole.biosynthesis.I..E..coli.	5	NULL	NULL
AST.PWY..L.arginine.degradation.II..AST.pathway.	6	NULL	NULL
k__Bacteria.p__Firmicutes.c__Bacilli.o__Lactobacillales.f__Streptococcaceae	16	NULL	NULL
k__Bacteria.p__Firmicutes.c__Bacilli.o__Lactobacillales.f__Streptococcaceae.g__Streptococcus.s__Streptococcus_thermophilus	4	NULL	NULL
Note:Heritability(h2) is the ratio of variation due to differences between genotypes to the total phenotypic variation for a microbiome feature in a population. h2_se means the standard error of h2. The h2 was calculated using LD SCore tool. , "s_","g_","f_","o_","c_", "p_" , "k_"means species, genus, family, order, class, phylum and Kingdom, respectively.

## Sheet: S2
Supplementary Table 2. Descriptive statistics for gut microbial features (microbial taxa and functional pathways) of the Dutch Microbiome Project.
Features	Mean	sd
k__Bacteria.p__Actinobacteria	0.0311504	0.0426364
k__Bacteria.p__Actinobacteria.c__Actinobacteria	0.0311507	0.0426365
k__Bacteria.p__Actinobacteria.c__Actinobacteria.o__Actinomycetales	0.000133605	0.000530382
k__Bacteria.p__Actinobacteria.c__Actinobacteria.o__Actinomycetales.f__Micrococcaceae	9.59152e-05	0.000427065
k__Bacteria.p__Actinobacteria.c__Actinobacteria.o__Actinomycetales.f__Micrococcaceae.g__Rothia	9.60551e-05	0.000428723
k__Bacteria.p__Actinobacteria.c__Actinobacteria.o__Actinomycetales.f__Micrococcaceae.g__Rothia.s__Rothia_mucilaginosa	9.29654e-05	0.000426517
k__Bacteria.p__Actinobacteria.c__Actinobacteria.o__Bifidobacteriales	0.0230936	0.0374915
k__Bacteria.p__Actinobacteria.c__Actinobacteria.o__Bifidobacteriales.f__Bifidobacteriaceae	0.0230942	0.0374925
k__Bacteria.p__Actinobacteria.c__Actinobacteria.o__Bifidobacteriales.f__Bifidobacteriaceae.g__Bifidobacterium	0.0231018	0.0375197
k__Bacteria.p__Actinobacteria.c__Actinobacteria.o__Bifidobacteriales.f__Bifidobacteriaceae.g__Bifidobacterium.s__Bifidobacterium_adolescentis	0.0154701	0.0303026
k__Bacteria.p__Actinobacteria.c__Actinobacteria.o__Bifidobacteriales.f__Bifidobacteriaceae.g__Bifidobacterium.s__Bifidobacterium_bifidum	0.00168269	0.00503423
k__Bacteria.p__Actinobacteria.c__Actinobacteria.o__Bifidobacteriales.f__Bifidobacteriaceae.g__Bifidobacterium.s__Bifidobacterium_catenulatum	0.000195748	0.0010867
k__Bacteria.p__Actinobacteria.c__Actinobacteria.o__Bifidobacteriales.f__Bifidobacteriaceae.g__Bifidobacterium.s__Bifidobacterium_longum	0.00560799	0.0107671
k__Bacteria.p__Actinobacteria.c__Actinobacteria.o__Coriobacteriales	0.00792417	0.00975506
k__Bacteria.p__Actinobacteria.c__Actinobacteria.o__Coriobacteriales.f__Coriobacteriaceae	0.00792445	0.00975541
k__Bacteria.p__Actinobacteria.c__Actinobacteria.o__Coriobacteriales.f__Coriobacteriaceae.g__Adlercreutzia	0.000267374	0.000853234
k__Bacteria.p__Actinobacteria.c__Actinobacteria.o__Coriobacteriales.f__Coriobacteriaceae.g__Adlercreutzia.s__Adlercreutzia_equolifaciens	0.000270135	0.000860463
k__Bacteria.p__Actinobacteria.c__Actinobacteria.o__Coriobacteriales.f__Coriobacteriaceae.g__Collinsella	0.00734374	0.00947808
k__Bacteria.p__Actinobacteria.c__Actinobacteria.o__Coriobacteriales.f__Coriobacteriaceae.g__Collinsella.s__Collinsella_aerofaciens	0.00727606	0.00922064
k__Bacteria.p__Actinobacteria.c__Actinobacteria.o__Coriobacteriales.f__Coriobacteriaceae.g__Eggerthella	0.00018149	0.000932741
k__Bacteria.p__Actinobacteria.c__Actinobacteria.o__Coriobacteriales.f__Coriobacteriaceae.g__Eggerthella.s__Eggerthella_unclassified	0.000167399	0.000885765
k__Bacteria.p__Actinobacteria.c__Actinobacteria.o__Coriobacteriales.f__Coriobacteriaceae.g__Gordonibacter	4.30095e-05	0.000213088
k__Bacteria.p__Actinobacteria.c__Actinobacteria.o__Coriobacteriales.f__Coriobacteriaceae.g__Gordonibacter.s__Gordonibacter_pamelaeae	4.3426e-05	0.000214575
k__Bacteria.p__Bacteroidetes	0.6071	0.17488
k__Bacteria.p__Bacteroidetes.c__Bacteroidia	0.607108	0.174884
k__Bacteria.p__Bacteroidetes.c__Bacteroidia.o__Bacteroidales	0.607117	0.174884
k__Bacteria.p__Bacteroidetes.c__Bacteroidia.o__Bacteroidales.f__Bacteroidaceae	0.186112	0.156654
k__Bacteria.p__Bacteroidetes.c__Bacteroidia.o__Bacteroidales.f__Bacteroidaceae.g__Bacteroides	0.186159	0.156676
k__Bacteria.p__Bacteroidetes.c__Bacteroidia.o__Bacteroidales.f__Bacteroidaceae.g__Bacteroides.s__Bacteroides_caccae	0.00665008	0.0132636
k__Bacteria.p__Bacteroidetes.c__Bacteroidia.o__Bacteroidales.f__Bacteroidaceae.g__Bacteroides.s__Bacteroides_cellulosilyticus	0.00617485	0.020972
k__Bacteria.p__Bacteroidetes.c__Bacteroidia.o__Bacteroidales.f__Bacteroidaceae.g__Bacteroides.s__Bacteroides_clarus	0.00114031	0.00529722
k__Bacteria.p__Bacteroidetes.c__Bacteroidia.o__Bacteroidales.f__Bacteroidaceae.g__Bacteroides.s__Bacteroides_coprocola	0.00500272	0.025908
k__Bacteria.p__Bacteroidetes.c__Bacteroidia.o__Bacteroidales.f__Bacteroidaceae.g__Bacteroides.s__Bacteroides_dorei	0.018577	0.0478772
k__Bacteria.p__Bacteroidetes.c__Bacteroidia.o__Bacteroidales.f__Bacteroidaceae.g__Bacteroides.s__Bacteroides_eggerthii	0.00847283	0.0316682
k__Bacteria.p__Bacteroidetes.c__Bacteroidia.o__Bacteroidales.f__Bacteroidaceae.g__Bacteroides.s__Bacteroides_faecis	0.00087128	0.0045923
k__Bacteria.p__Bacteroidetes.c__Bacteroidia.o__Bacteroidales.f__Bacteroidaceae.g__Bacteroides.s__Bacteroides_finegoldii	0.00137099	0.00609384
k__Bacteria.p__Bacteroidetes.c__Bacteroidia.o__Bacteroidales.f__Bacteroidaceae.g__Bacteroides.s__Bacteroides_fragilis	0.00306069	0.0155332
k__Bacteria.p__Bacteroidetes.c__Bacteroidia.o__Bacteroidales.f__Bacteroidaceae.g__Bacteroides.s__Bacteroides_intestinalis	0.00159121	0.00797411
k__Bacteria.p__Bacteroidetes.c__Bacteroidia.o__Bacteroidales.f__Bacteroidaceae.g__Bacteroides.s__Bacteroides_massiliensis	0.0100527	0.0263667
k__Bacteria.p__Bacteroidetes.c__Bacteroidia.o__Bacteroidales.f__Bacteroidaceae.g__Bacteroides.s__Bacteroides_nordii	8.47695e-05	0.000608481
k__Bacteria.p__Bacteroidetes.c__Bacteroidia.o__Bacteroidales.f__Bacteroidaceae.g__Bacteroides.s__Bacteroides_ovatus	0.00707167	0.018855
k__Bacteria.p__Bacteroidetes.c__Bacteroidia.o__Bacteroidales.f__Bacteroidaceae.g__Bacteroides.s__Bacteroides_plebeius	0.00749509	0.0344393
k__Bacteria.p__Bacteroidetes.c__Bacteroidia.o__Bacteroidales.f__Bacteroidaceae.g__Bacteroides.s__Bacteroides_salyersiae	0.00117324	0.00500363
k__Bacteria.p__Bacteroidetes.c__Bacteroidia.o__Bacteroidales.f__Bacteroidaceae.g__Bacteroides.s__Bacteroides_stercoris	0.0189931	0.0520216
k__Bacteria.p__Bacteroidetes.c__Bacteroidia.o__Bacteroidales.f__Bacteroidaceae.g__Bacteroides.s__Bacteroides_thetaiotaomicron	0.0042244	0.0124064
k__Bacteria.p__Bacteroidetes.c__Bacteroidia.o__Bacteroidales.f__Bacteroidaceae.g__Bacteroides.s__Bacteroides_uniformis	0.0531963	0.0708805
k__Bacteria.p__Bacteroidetes.c__Bacteroidia.o__Bacteroidales.f__Bacteroidaceae.g__Bacteroides.s__Bacteroides_vulgatus	0.0261015	0.0482823
k__Bacteria.p__Bacteroidetes.c__Bacteroidia.o__Bacteroidales.f__Bacteroidaceae.g__Bacteroides.s__Bacteroides_xylanisolvens	0.00139596	0.00644202
k__Bacteria.p__Bacteroidetes.c__Bacteroidia.o__Bacteroidales.f__Bacteroidales_noname	0.0422251	0.0499085
k__Bacteria.p__Bacteroidetes.c__Bacteroidia.o__Bacteroidales.f__Bacteroidales_noname.g__Bacteroidales_noname	0.0422326	0.0499154
k__Bacteria.p__Bacteroidetes.c__Bacteroidia.o__Bacteroidales.f__Bacteroidales_noname.g__Bacteroidales_noname.s__Bacteroidales_bacterium_ph8	0.0426876	0.0503668
k__Bacteria.p__Bacteroidetes.c__Bacteroidia.o__Bacteroidales.f__Porphyromonadaceae	0.0478923	0.0383161
k__Bacteria.p__Bacteroidetes.c__Bacteroidia.o__Bacteroidales.f__Porphyromonadaceae.g__Barnesiella	0.0152564	0.0190107
k__Bacteria.p__Bacteroidetes.c__Bacteroidia.o__Bacteroidales.f__Porphyromonadaceae.g__Barnesiella.s__Barnesiella_intestinihominis	0.0154114	0.0191636
k__Bacteria.p__Bacteroidetes.c__Bacteroidia.o__Bacteroidales.f__Porphyromonadaceae.g__Coprobacter	0.000431267	0.0013015
k__Bacteria.p__Bacteroidetes.c__Bacteroidia.o__Bacteroidales.f__Porphyromonadaceae.g__Coprobacter.s__Coprobacter_fastidiosus	0.000436283	0.00131775
k__Bacteria.p__Bacteroidetes.c__Bacteroidia.o__Bacteroidales.f__Porphyromonadaceae.g__Odoribacter	0.00803278	0.0102489
k__Bacteria.p__Bacteroidetes.c__Bacteroidia.o__Bacteroidales.f__Porphyromonadaceae.g__Odoribacter.s__Odoribacter_splanchnicus	0.00751671	0.00790569
k__Bacteria.p__Bacteroidetes.c__Bacteroidia.o__Bacteroidales.f__Porphyromonadaceae.g__Parabacteroides	0.0241599	0.0275167
k__Bacteria.p__Bacteroidetes.c__Bacteroidia.o__Bacteroidales.f__Porphyromonadaceae.g__Parabacteroides.s__Parabacteroides_distasonis	0.00468613	0.0111556
k__Bacteria.p__Bacteroidetes.c__Bacteroidia.o__Bacteroidales.f__Porphyromonadaceae.g__Parabacteroides.s__Parabacteroides_goldsteinii	0.000500227	0.00283554
k__Bacteria.p__Bacteroidetes.c__Bacteroidia.o__Bacteroidales.f__Porphyromonadaceae.g__Parabacteroides.s__Parabacteroides_johnsonii	0.000826246	0.00425783
k__Bacteria.p__Bacteroidetes.c__Bacteroidia.o__Bacteroidales.f__Porphyromonadaceae.g__Parabacteroides.s__Parabacteroides_merdae	0.0116742	0.016698
k__Bacteria.p__Bacteroidetes.c__Bacteroidia.o__Bacteroidales.f__Porphyromonadaceae.g__Parabacteroides.s__Parabacteroides_unclassified	0.00674635	0.0168153
k__Bacteria.p__Bacteroidetes.c__Bacteroidia.o__Bacteroidales.f__Prevotellaceae	0.0863099	0.16357
k__Bacteria.p__Bacteroidetes.c__Bacteroidia.o__Bacteroidales.f__Prevotellaceae.g__Paraprevotella	0.011308	0.0202423
k__Bacteria.p__Bacteroidetes.c__Bacteroidia.o__Bacteroidales.f__Prevotellaceae.g__Paraprevotella.s__Paraprevotella_clara	0.00241834	0.00462604
k__Bacteria.p__Bacteroidetes.c__Bacteroidia.o__Bacteroidales.f__Prevotellaceae.g__Paraprevotella.s__Paraprevotella_unclassified	0.00872945	0.015901
k__Bacteria.p__Bacteroidetes.c__Bacteroidia.o__Bacteroidales.f__Prevotellaceae.g__Paraprevotella.s__Paraprevotella_xylaniphila	0.000332118	0.0020633
k__Bacteria.p__Bacteroidetes.c__Bacteroidia.o__Bacteroidales.f__Prevotellaceae.g__Prevotella	0.0750345	0.162187
k__Bacteria.p__Bacteroidetes.c__Bacteroidia.o__Bacteroidales.f__Prevotellaceae.g__Prevotella.s__Prevotella_copri	0.0708456	0.159066
k__Bacteria.p__Bacteroidetes.c__Bacteroidia.o__Bacteroidales.f__Rikenellaceae	0.244596	0.144042
k__Bacteria.p__Bacteroidetes.c__Bacteroidia.o__Bacteroidales.f__Rikenellaceae.g__Alistipes	0.244656	0.14406
k__Bacteria.p__Bacteroidetes.c__Bacteroidia.o__Bacteroidales.f__Rikenellaceae.g__Alistipes.s__Alistipes_finegoldii	0.00698668	0.0154004
k__Bacteria.p__Bacteroidetes.c__Bacteroidia.o__Bacteroidales.f__Rikenellaceae.g__Alistipes.s__Alistipes_indistinctus	0.00543643	0.0138547
k__Bacteria.p__Bacteroidetes.c__Bacteroidia.o__Bacteroidales.f__Rikenellaceae.g__Alistipes.s__Alistipes_onderdonkii	0.0462792	0.0827252
k__Bacteria.p__Bacteroidetes.c__Bacteroidia.o__Bacteroidales.f__Rikenellaceae.g__Alistipes.s__Alistipes_putredinis	0.123235	0.0953005
k__Bacteria.p__Bacteroidetes.c__Bacteroidia.o__Bacteroidales.f__Rikenellaceae.g__Alistipes.s__Alistipes_senegalensis	0.00363263	0.00599885
k__Bacteria.p__Bacteroidetes.c__Bacteroidia.o__Bacteroidales.f__Rikenellaceae.g__Alistipes.s__Alistipes_shahii	0.044301	0.0467153
k__Bacteria.p__Bacteroidetes.c__Bacteroidia.o__Bacteroidales.f__Rikenellaceae.g__Alistipes.s__Alistipes_sp_AP11	0.00792209	0.0171514
k__Bacteria.p__Firmicutes	0.249995	0.150569
k__Bacteria.p__Firmicutes.c__Bacilli	0.00117959	0.00452219
k__Bacteria.p__Firmicutes.c__Bacilli.o__Lactobacillales	0.00116801	0.00451635
k__Bacteria.p__Firmicutes.c__Bacilli.o__Lactobacillales.f__Lactobacillaceae	0.000526134	0.00356378
k__Bacteria.p__Firmicutes.c__Bacilli.o__Lactobacillales.f__Lactobacillaceae.g__Lactobacillus	0.000526275	0.00356514
k__Bacteria.p__Firmicutes.c__Bacilli.o__Lactobacillales.f__Lactobacillaceae.g__Lactobacillus.s__Lactobacillus_delbrueckii	0.000438203	0.00345707
k__Bacteria.p__Firmicutes.c__Bacilli.o__Lactobacillales.f__Streptococcaceae	0.000636352	0.00245876
k__Bacteria.p__Firmicutes.c__Bacilli.o__Lactobacillales.f__Streptococcaceae.g__Streptococcus	0.000601147	0.00233227
k__Bacteria.p__Firmicutes.c__Bacilli.o__Lactobacillales.f__Streptococcaceae.g__Streptococcus.s__Streptococcus_parasanguinis	0.000144564	0.0008551
k__Bacteria.p__Firmicutes.c__Bacilli.o__Lactobacillales.f__Streptococcaceae.g__Streptococcus.s__Streptococcus_salivarius	0.000128065	0.000701939
k__Bacteria.p__Firmicutes.c__Bacilli.o__Lactobacillales.f__Streptococcaceae.g__Streptococcus.s__Streptococcus_thermophilus	0.000316215	0.00181176
k__Bacteria.p__Firmicutes.c__Clostridia	0.229508	0.144242
k__Bacteria.p__Firmicutes.c__Clostridia.o__Clostridiales	0.229513	0.144245
k__Bacteria.p__Firmicutes.c__Clostridia.o__Clostridiales.f__Clostridiaceae	0.00123603	0.00527481
k__Bacteria.p__Firmicutes.c__Clostridia.o__Clostridiales.f__Clostridiaceae.g__Clostridium	0.00122032	0.00521087
k__Bacteria.p__Firmicutes.c__Clostridia.o__Clostridiales.f__Clostridiaceae.g__Clostridium.s__Clostridium_asparagiforme	9.14062e-05	0.000647047
k__Bacteria.p__Firmicutes.c__Clostridia.o__Clostridiales.f__Clostridiaceae.g__Clostridium.s__Clostridium_leptum	0.000280812	0.00220355
k__Bacteria.p__Firmicutes.c__Clostridia.o__Clostridiales.f__Clostridiales_noname	0.000662279	0.00373393
k__Bacteria.p__Firmicutes.c__Clostridia.o__Clostridiales.f__Clostridiales_noname.g__Flavonifractor	0.000161739	0.00098496
k__Bacteria.p__Firmicutes.c__Clostridia.o__Clostridiales.f__Clostridiales_noname.g__Flavonifractor.s__Flavonifractor_plautii	0.000165563	0.0010157
k__Bacteria.p__Firmicutes.c__Clostridia.o__Clostridiales.f__Clostridiales_noname.g__Pseudoflavonifractor	0.000167705	0.000694758
k__Bacteria.p__Firmicutes.c__Clostridia.o__Clostridiales.f__Clostridiales_noname.g__Pseudoflavonifractor.s__Pseudoflavonifractor_capillosus	0.000169838	0.00070088
k__Bacteria.p__Firmicutes.c__Clostridia.o__Clostridiales.f__Eubacteriaceae	0.0327611	0.046204
k__Bacteria.p__Firmicutes.c__Clostridia.o__Clostridiales.f__Eubacteriaceae.g__Eubacterium	0.0327709	0.0462133
k__Bacteria.p__Firmicutes.c__Clostridia.o__Clostridiales.f__Eubacteriaceae.g__Eubacterium.s__Eubacterium_eligens	0.00270103	0.00567237
k__Bacteria.p__Firmicutes.c__Clostridia.o__Clostridiales.f__Eubacteriaceae.g__Eubacterium.s__Eubacterium_hallii	0.000151081	0.000456307
k__Bacteria.p__Firmicutes.c__Clostridia.o__Clostridiales.f__Eubacteriaceae.g__Eubacterium.s__Eubacterium_ramulus	0.000229161	0.000848188
k__Bacteria.p__Firmicutes.c__Clostridia.o__Clostridiales.f__Eubacteriaceae.g__Eubacterium.s__Eubacterium_rectale	0.0176087	0.0313375
k__Bacteria.p__Firmicutes.c__Clostridia.o__Clostridiales.f__Eubacteriaceae.g__Eubacterium.s__Eubacterium_siraeum	0.0122458	0.0325602
k__Bacteria.p__Firmicutes.c__Clostridia.o__Clostridiales.f__Eubacteriaceae.g__Eubacterium.s__Eubacterium_ventriosum	0.000153064	0.000598754
k__Bacteria.p__Firmicutes.c__Clostridia.o__Clostridiales.f__Lachnospiraceae	0.0277612	0.0486283
k__Bacteria.p__Firmicutes.c__Clostridia.o__Clostridiales.f__Lachnospiraceae.g__Blautia	0.00126819	0.00335082
k__Bacteria.p__Firmicutes.c__Clostridia.o__Clostridiales.f__Lachnospiraceae.g__Blautia.s__Ruminococcus_obeum	0.000363243	0.00100491
k__Bacteria.p__Firmicutes.c__Clostridia.o__Clostridiales.f__Lachnospiraceae.g__Blautia.s__Ruminococcus_torques	0.000718156	0.0017802
k__Bacteria.p__Firmicutes.c__Clostridia.o__Clostridiales.f__Lachnospiraceae.g__Butyrivibrio	0.0101445	0.0433885
k__Bacteria.p__Firmicutes.c__Clostridia.o__Clostridiales.f__Lachnospiraceae.g__Butyrivibrio.s__Butyrivibrio_crossotus	0.0102077	0.0436637
k__Bacteria.p__Firmicutes.c__Clostridia.o__Clostridiales.f__Lachnospiraceae.g__Coprococcus	0.00279219	0.00750192
k__Bacteria.p__Firmicutes.c__Clostridia.o__Clostridiales.f__Lachnospiraceae.g__Coprococcus.s__Coprococcus_catus	0.000215903	0.000450623
k__Bacteria.p__Firmicutes.c__Clostridia.o__Clostridiales.f__Lachnospiraceae.g__Coprococcus.s__Coprococcus_comes	0.000608702	0.00126707
k__Bacteria.p__Firmicutes.c__Clostridia.o__Clostridiales.f__Lachnospiraceae.g__Coprococcus.s__Coprococcus_sp_ART55_1	0.00181905	0.00685977
k__Bacteria.p__Firmicutes.c__Clostridia.o__Clostridiales.f__Lachnospiraceae.g__Dorea	0.00100328	0.00200738
k__Bacteria.p__Firmicutes.c__Clostridia.o__Clostridiales.f__Lachnospiraceae.g__Dorea.s__Dorea_formicigenerans	0.000185303	0.000541991
k__Bacteria.p__Firmicutes.c__Clostridia.o__Clostridiales.f__Lachnospiraceae.g__Dorea.s__Dorea_longicatena	0.000730443	0.0017604
k__Bacteria.p__Firmicutes.c__Clostridia.o__Clostridiales.f__Lachnospiraceae.g__Dorea.s__Dorea_unclassified	9.78238e-05	0.000394587
k__Bacteria.p__Firmicutes.c__Clostridia.o__Clostridiales.f__Lachnospiraceae.g__Lachnospiraceae_noname	0.0019932	0.00447786
k__Bacteria.p__Firmicutes.c__Clostridia.o__Clostridiales.f__Lachnospiraceae.g__Lachnospiraceae_noname.s__Lachnospiraceae_bacterium_1_1_57FAA	0.000192577	0.00258838
k__Bacteria.p__Firmicutes.c__Clostridia.o__Clostridiales.f__Lachnospiraceae.g__Lachnospiraceae_noname.s__Lachnospiraceae_bacterium_3_1_46FAA	0.000478953	0.00194433
k__Bacteria.p__Firmicutes.c__Clostridia.o__Clostridiales.f__Lachnospiraceae.g__Lachnospiraceae_noname.s__Lachnospiraceae_bacterium_5_1_63FAA	3.1953e-05	0.000180307
k__Bacteria.p__Firmicutes.c__Clostridia.o__Clostridiales.f__Lachnospiraceae.g__Lachnospiraceae_noname.s__Lachnospiraceae_bacterium_7_1_58FAA	0.00107036	0.00287283
k__Bacteria.p__Firmicutes.c__Clostridia.o__Clostridiales.f__Lachnospiraceae.g__Lachnospiraceae_noname.s__Lachnospiraceae_bacterium_8_1_57FAA	0.000191524	0.000811261
k__Bacteria.p__Firmicutes.c__Clostridia.o__Clostridiales.f__Lachnospiraceae.g__Roseburia	0.0105488	0.0148143
k__Bacteria.p__Firmicutes.c__Clostridia.o__Clostridiales.f__Lachnospiraceae.g__Roseburia.s__Roseburia_hominis	0.0035306	0.0069834
k__Bacteria.p__Firmicutes.c__Clostridia.o__Clostridiales.f__Lachnospiraceae.g__Roseburia.s__Roseburia_intestinalis	0.00351897	0.0103706
k__Bacteria.p__Firmicutes.c__Clostridia.o__Clostridiales.f__Lachnospiraceae.g__Roseburia.s__Roseburia_inulinivorans	0.00239114	0.00491536
k__Bacteria.p__Firmicutes.c__Clostridia.o__Clostridiales.f__Lachnospiraceae.g__Roseburia.s__Roseburia_unclassified	0.00125115	0.00410961
k__Bacteria.p__Firmicutes.c__Clostridia.o__Clostridiales.f__Oscillospiraceae	0.0155539	0.0205439
k__Bacteria.p__Firmicutes.c__Clostridia.o__Clostridiales.f__Oscillospiraceae.g__Oscillibacter	0.0155633	0.0206851
k__Bacteria.p__Firmicutes.c__Clostridia.o__Clostridiales.f__Oscillospiraceae.g__Oscillibacter.s__Oscillibacter_unclassified	0.0157482	0.0210264
k__Bacteria.p__Firmicutes.c__Clostridia.o__Clostridiales.f__Ruminococcaceae	0.151468	0.10609
k__Bacteria.p__Firmicutes.c__Clostridia.o__Clostridiales.f__Ruminococcaceae.g__Anaerotruncus	8.43083e-05	0.000366878
k__Bacteria.p__Firmicutes.c__Clostridia.o__Clostridiales.f__Ruminococcaceae.g__Faecalibacterium	0.0860922	0.0722918
k__Bacteria.p__Firmicutes.c__Clostridia.o__Clostridiales.f__Ruminococcaceae.g__Faecalibacterium.s__Faecalibacterium_prausnitzii	0.0871144	0.0730725
k__Bacteria.p__Firmicutes.c__Clostridia.o__Clostridiales.f__Ruminococcaceae.g__Ruminococcaceae_noname	0.00013439	0.000960764
k__Bacteria.p__Firmicutes.c__Clostridia.o__Clostridiales.f__Ruminococcaceae.g__Ruminococcaceae_noname.s__Ruminococcaceae_bacterium_D16	0.000135709	0.000966691
k__Bacteria.p__Firmicutes.c__Clostridia.o__Clostridiales.f__Ruminococcaceae.g__Ruminococcus	0.00766202	0.0134598
k__Bacteria.p__Firmicutes.c__Clostridia.o__Clostridiales.f__Ruminococcaceae.g__Ruminococcus.s__Ruminococcus_bromii	0.00535301	0.0112522
k__Bacteria.p__Firmicutes.c__Clostridia.o__Clostridiales.f__Ruminococcaceae.g__Ruminococcus.s__Ruminococcus_callidus	0.000685973	0.00235326
k__Bacteria.p__Firmicutes.c__Clostridia.o__Clostridiales.f__Ruminococcaceae.g__Ruminococcus.s__Ruminococcus_lactaris	0.00106728	0.00274323
k__Bacteria.p__Firmicutes.c__Clostridia.o__Clostridiales.f__Ruminococcaceae.g__Subdoligranulum	0.0575633	0.0574403
k__Bacteria.p__Firmicutes.c__Clostridia.o__Clostridiales.f__Ruminococcaceae.g__Subdoligranulum.s__Subdoligranulum_unclassified	0.0580169	0.0576831
k__Bacteria.p__Firmicutes.c__Erysipelotrichia	0.000563823	0.00200977
k__Bacteria.p__Firmicutes.c__Erysipelotrichia.o__Erysipelotrichales	0.000563834	0.00200979
k__Bacteria.p__Firmicutes.c__Erysipelotrichia.o__Erysipelotrichales.f__Erysipelotrichaceae	0.000563851	0.00200981
k__Bacteria.p__Firmicutes.c__Erysipelotrichia.o__Erysipelotrichales.f__Erysipelotrichaceae.g__Erysipelotrichaceae_noname	0.000336722	0.0017728
k__Bacteria.p__Firmicutes.c__Erysipelotrichia.o__Erysipelotrichales.f__Erysipelotrichaceae.g__Erysipelotrichaceae_noname.s__Eubacterium_biforme	0.000277212	0.00134286
k__Bacteria.p__Firmicutes.c__Erysipelotrichia.o__Erysipelotrichales.f__Erysipelotrichaceae.g__Holdemania	0.000116753	0.000275299
k__Bacteria.p__Firmicutes.c__Erysipelotrichia.o__Erysipelotrichales.f__Erysipelotrichaceae.g__Holdemania.s__Holdemania_filiformis	7.12098e-05	0.000218601
k__Bacteria.p__Firmicutes.c__Erysipelotrichia.o__Erysipelotrichales.f__Erysipelotrichaceae.g__Holdemania.s__Holdemania_unclassified	4.71362e-05	0.000150486
k__Bacteria.p__Firmicutes.c__Negativicutes	0.0187458	0.0309324
k__Bacteria.p__Firmicutes.c__Negativicutes.o__Selenomonadales	0.0187462	0.030933
k__Bacteria.p__Firmicutes.c__Negativicutes.o__Selenomonadales.f__Acidaminococcaceae	0.0107808	0.0244107
k__Bacteria.p__Firmicutes.c__Negativicutes.o__Selenomonadales.f__Acidaminococcaceae.g__Phascolarctobacterium	0.00840583	0.0200339
k__Bacteria.p__Firmicutes.c__Negativicutes.o__Selenomonadales.f__Acidaminococcaceae.g__Phascolarctobacterium.s__Phascolarctobacterium_succinatutens	0.00853282	0.0203552
k__Bacteria.p__Firmicutes.c__Negativicutes.o__Selenomonadales.f__Veillonellaceae	0.00796679	0.0195287
k__Bacteria.p__Firmicutes.c__Negativicutes.o__Selenomonadales.f__Veillonellaceae.g__Dialister	0.00588968	0.0161973
k__Bacteria.p__Firmicutes.c__Negativicutes.o__Selenomonadales.f__Veillonellaceae.g__Dialister.s__Dialister_invisus	0.00540614	0.0159952
k__Bacteria.p__Firmicutes.c__Negativicutes.o__Selenomonadales.f__Veillonellaceae.g__Veillonella	0.000260497	0.0020692
k__Bacteria.p__Firmicutes.c__Negativicutes.o__Selenomonadales.f__Veillonellaceae.g__Veillonella.s__Veillonella_unclassified	0.000135928	0.000756102
k__Bacteria.p__Proteobacteria	0.0889152	0.0908469
k__Bacteria.p__Proteobacteria.c__Betaproteobacteria	0.0556305	0.0671532
k__Bacteria.p__Proteobacteria.c__Betaproteobacteria.o__Burkholderiales	0.0556294	0.0671543
k__Bacteria.p__Proteobacteria.c__Betaproteobacteria.o__Burkholderiales.f__Burkholderiales_noname	0.000595662	0.00215635
k__Bacteria.p__Proteobacteria.c__Betaproteobacteria.o__Burkholderiales.f__Burkholderiales_noname.g__Burkholderiales_noname	0.000595546	0.00215742
k__Bacteria.p__Proteobacteria.c__Betaproteobacteria.o__Burkholderiales.f__Burkholderiales_noname.g__Burkholderiales_noname.s__Burkholderiales_bacterium_1_1_47	0.000598006	0.00216879
k__Bacteria.p__Proteobacteria.c__Betaproteobacteria.o__Burkholderiales.f__Oxalobacteraceae	0.000295419	0.00121948
k__Bacteria.p__Proteobacteria.c__Betaproteobacteria.o__Burkholderiales.f__Oxalobacteraceae.g__Oxalobacter	0.000295491	0.00121967
k__Bacteria.p__Proteobacteria.c__Betaproteobacteria.o__Burkholderiales.f__Oxalobacteraceae.g__Oxalobacter.s__Oxalobacter_formigenes	0.000297492	0.00122563
k__Bacteria.p__Proteobacteria.c__Betaproteobacteria.o__Burkholderiales.f__Sutterellaceae	0.0547341	0.0675556
k__Bacteria.p__Proteobacteria.c__Betaproteobacteria.o__Burkholderiales.f__Sutterellaceae.g__Parasutterella	0.000540208	0.00167712
k__Bacteria.p__Proteobacteria.c__Betaproteobacteria.o__Burkholderiales.f__Sutterellaceae.g__Parasutterella.s__Parasutterella_excrementihominis	0.000542258	0.00168148
k__Bacteria.p__Proteobacteria.c__Betaproteobacteria.o__Burkholderiales.f__Sutterellaceae.g__Sutterella	0.0446776	0.0682966
k__Bacteria.p__Proteobacteria.c__Betaproteobacteria.o__Burkholderiales.f__Sutterellaceae.g__Sutterellaceae_unclassified	0.00952653	0.0236812
k__Bacteria.p__Proteobacteria.c__Betaproteobacteria.o__Burkholderiales.f__Sutterellaceae.g__Sutterella.s__Sutterella_wadsworthensis	0.0447462	0.0685385
k__Bacteria.p__Proteobacteria.c__Deltaproteobacteria	0.0186854	0.0189359
k__Bacteria.p__Proteobacteria.c__Deltaproteobacteria.o__Desulfovibrionales	0.0186858	0.0189364
k__Bacteria.p__Proteobacteria.c__Deltaproteobacteria.o__Desulfovibrionales.f__Desulfovibrionaceae	0.0186863	0.0189367
k__Bacteria.p__Proteobacteria.c__Deltaproteobacteria.o__Desulfovibrionales.f__Desulfovibrionaceae.g__Bilophila	0.0144448	0.0167057
k__Bacteria.p__Proteobacteria.c__Deltaproteobacteria.o__Desulfovibrionales.f__Desulfovibrionaceae.g__Bilophila.s__Bilophila_unclassified	0.0136481	0.0158587
k__Bacteria.p__Proteobacteria.c__Deltaproteobacteria.o__Desulfovibrionales.f__Desulfovibrionaceae.g__Bilophila.s__Bilophila_wadsworthia	0.00097673	0.00178458
k__Bacteria.p__Proteobacteria.c__Deltaproteobacteria.o__Desulfovibrionales.f__Desulfovibrionaceae.g__Desulfovibrio	0.00424485	0.00856681
k__Bacteria.p__Proteobacteria.c__Deltaproteobacteria.o__Desulfovibrionales.f__Desulfovibrionaceae.g__Desulfovibrio.s__Desulfovibrio_piger	0.00416344	0.0087011
k__Bacteria.p__Proteobacteria.c__Gammaproteobacteria	0.0145784	0.0638064
k__Bacteria.p__Proteobacteria.c__Gammaproteobacteria.o__Enterobacteriales	0.0137927	0.0633943
k__Bacteria.p__Proteobacteria.c__Gammaproteobacteria.o__Enterobacteriales.f__Enterobacteriaceae	0.0137975	0.0634183
k__Bacteria.p__Proteobacteria.c__Gammaproteobacteria.o__Enterobacteriales.f__Enterobacteriaceae.g__Escherichia	0.0109792	0.0552914
k__Bacteria.p__Proteobacteria.c__Gammaproteobacteria.o__Enterobacteriales.f__Enterobacteriaceae.g__Escherichia.s__Escherichia_coli	0.00649085	0.0339056
k__Bacteria.p__Proteobacteria.c__Gammaproteobacteria.o__Enterobacteriales.f__Enterobacteriaceae.g__Escherichia.s__Escherichia_unclassified	0.00456337	0.0238772
k__Bacteria.p__Proteobacteria.c__Gammaproteobacteria.o__Pasteurellales	0.000606642	0.00506745
k__Bacteria.p__Proteobacteria.c__Gammaproteobacteria.o__Pasteurellales.f__Pasteurellaceae	0.000608021	0.00516578
k__Bacteria.p__Proteobacteria.c__Gammaproteobacteria.o__Pasteurellales.f__Pasteurellaceae.g__Haemophilus	0.000586471	0.00391488
k__Bacteria.p__Proteobacteria.c__Gammaproteobacteria.o__Pasteurellales.f__Pasteurellaceae.g__Haemophilus.s__Haemophilus_parainfluenzae	0.000544284	0.00269171
k__Bacteria.p__Verrucomicrobia	0.0227821	0.0451477
k__Bacteria.p__Verrucomicrobia.c__Verrucomicrobiae	0.0227826	0.0451491
k__Bacteria.p__Verrucomicrobia.c__Verrucomicrobiae.o__Verrucomicrobiales	0.0227835	0.0451531
k__Bacteria.p__Verrucomicrobia.c__Verrucomicrobiae.o__Verrucomicrobiales.f__Verrucomicrobiaceae	0.022784	0.0451538
k__Bacteria.p__Verrucomicrobia.c__Verrucomicrobiae.o__Verrucomicrobiales.f__Verrucomicrobiaceae.g__Akkermansia	0.0227913	0.0451719
k__Bacteria.p__Verrucomicrobia.c__Verrucomicrobiae.o__Verrucomicrobiales.f__Verrucomicrobiaceae.g__Akkermansia.s__Akkermansia_muciniphila	0.0230089	0.045583
1CMET2-PWY: N10-formyl-tetrahydrofolate biosynthesis	0.00874514	0.00336253
ANAGLYCOLYSIS-PWY: glycolysis III (from glucose)	0.010641	0.00248568
ARO-PWY: chorismate biosynthesis I	0.0119486	0.00266657
ASPASN-PWY: superpathway of L-aspartate and L-asparagine biosynthesis	0.00403063	0.00121394
BRANCHED-CHAIN-AA-SYN-PWY: superpathway of branched amino acid biosynthesis	0.00794871	0.00256888
COA-PWY: coenzyme A biosynthesis I	0.00382863	0.00139836
COMPLETE-ARO-PWY: superpathway of aromatic amino acid biosynthesis	0.0115079	0.00218518
DENOVOPURINE2-PWY: superpathway of purine nucleotides de novo biosynthesis II	0.00546063	0.00118129
DTDPRHAMSYN-PWY: dTDP-L-rhamnose biosynthesis I	0.00792875	0.00247231
GALACT-GLUCUROCAT-PWY: superpathway of hexuronide and hexuronate degradation	0.00351127	0.0013253
GALACTUROCAT-PWY: D-galacturonate degradation I	0.00369288	0.00148683
GLCMANNANAUT-PWY: superpathway of N-acetylglucosamine, N-acetylmannosamine and N-acetylneuraminate degradation	0.00320232	0.00147908
HISTSYN-PWY: L-histidine biosynthesis	0.00369809	0.00128625
ILEUSYN-PWY: L-isoleucine biosynthesis I (from threonine)	0.0148528	0.00264116
NONMEVIPP-PWY: methylerythritol phosphate pathway I	0.0185766	0.00443108
NONOXIPENT-PWY: pentose phosphate pathway (non-oxidative branch)	0.0082011	0.0024421
PANTO-PWY: phosphopantothenate biosynthesis I	0.0130953	0.00332227
PANTOSYN-PWY: pantothenate and coenzyme A biosynthesis I	0.00582256	0.00146183
PEPTIDOGLYCANSYN-PWY: peptidoglycan biosynthesis I (meso-diaminopimelate containing)	0.0205336	0.00367975
PWY0-1296: purine ribonucleosides degradation	0.0104664	0.00544443
PWY0-1586: peptidoglycan maturation (meso-diaminopimelate containing)	0.00274376	0.00129639
PWY0-162: superpathway of pyrimidine ribonucleotides de novo biosynthesis	0.00737361	0.00269203
PWY-2942: L-lysine biosynthesis III	0.0155218	0.00461965
PWY-3001: superpathway of L-isoleucine biosynthesis I	0.00772287	0.00173891
PWY-5097: L-lysine biosynthesis VI	0.0162698	0.00451519
PWY-5100: pyruvate fermentation to acetate and lactate II	0.00332385	0.00132883
PWY-5188: tetrapyrrole biosynthesis I (from glutamate)	0.00265497	0.00128856
PWY-5659: GDP-mannose biosynthesis	0.00442682	0.00248144
PWY-5667: CDP-diacylglycerol biosynthesis I	0.0123459	0.00264677
PWY-5686: UMP biosynthesis	0.0203912	0.00450059
PWY-5695: urate biosynthesis/inosine 5'-phosphate degradation	0.0142867	0.0030491
PWY-5973: cis-vaccenate biosynthesis	0.00784084	0.00203169
PWY-6121: 5-aminoimidazole ribonucleotide biosynthesis I	0.0154803	0.00345189
PWY-6123: inosine-5'-phosphate biosynthesis I	0.0065209	0.0017728
PWY-6125: superpathway of guanosine nucleotides de novo biosynthesis II	0.00772044	0.00287075
PWY-6151: S-adenosyl-L-methionine cycle I	0.0155615	0.00614363
PWY-6163: chorismate biosynthesis from 3-dehydroquinate	0.0117497	0.00288984
PWY-6317: galactose degradation I (Leloir pathway)	0.00414405	0.00162504
PWY-6545: pyrimidine deoxyribonucleotides de novo biosynthesis III	0.00492026	0.00156476
PWY-6609: adenine and adenosine salvage III	0.00504162	0.00164011
PWY66-422: D-galactose degradation V (Leloir pathway)	0.0040219	0.00169806
PWY-6700: queuosine biosynthesis	0.0147982	0.00735812
PWY-6703: preQ0 biosynthesis	0.00972114	0.00423235
PWY-6737: starch degradation V	0.0151347	0.00498047
PWY-6897: thiamin salvage II	0.00596103	0.0017235
PWY-7187: pyrimidine deoxyribonucleotides de novo biosynthesis II	0.00504443	0.00148318
PWY-7197: pyrimidine deoxyribonucleotide phosphorylation	0.00607741	0.00280189
PWY-7219: adenosine ribonucleotides de novo biosynthesis	0.0271501	0.00618365
PWY-7221: guanosine ribonucleotides de novo biosynthesis	0.0193848	0.00487419
PWY-724: superpathway of L-lysine, L-threonine and L-methionine biosynthesis II	0.0114789	0.00182734
PWY-841: superpathway of purine nucleotides de novo biosynthesis I	0.00630103	0.00152618
RHAMCAT-PWY: L-rhamnose degradation I	0.00202493	0.00108509
SER-GLYSYN-PWY: superpathway of L-serine and glycine biosynthesis I	0.00489573	0.00187658
THRESYN-PWY: superpathway of L-threonine biosynthesis	0.0079384	0.00191807
TRNA-CHARGING-PWY: tRNA charging	0.0140205	0.00476853
HOMOSER-METSYN-PWY: L-methionine biosynthesis I	0.00108592	0.000745036
PWY-1269: CMP-3-deoxy-D-manno-octulosonate biosynthesis I	0.00342113	0.00188373
PYRIDNUCSYN-PWY: NAD biosynthesis I (from aspartate)	0.00641603	0.00254589
HSERMETANA-PWY: L-methionine biosynthesis III	0.00380704	0.00169494
PWY-4242: pantothenate and coenzyme A biosynthesis III	0.00288013	0.00121124
PWY-6608: guanosine nucleotides degradation III	0.00130003	0.000714729
PWY-7199: pyrimidine deoxyribonucleosides salvage	0.00474606	0.00250295
PWY-7234: inosine-5'-phosphate biosynthesis III	0.00456945	0.00153439
COBALSYN-PWY: adenosylcobalamin salvage from cobinamide I	0.00311646	0.00141828
PWY-621: sucrose degradation III (sucrose invertase)	0.00242108	0.00135127
PWY-6507: 4-deoxy-L-threo-hex-4-enopyranuronate degradation	0.00319127	0.00158176
PYRIDOXSYN-PWY: pyridoxal 5'-phosphate biosynthesis I	0.00439016	0.00317158
DAPLYSINESYN-PWY: L-lysine biosynthesis I	0.00313382	0.00146418
TRPSYN-PWY: L-tryptophan biosynthesis	0.00188719	0.00131644
GLYCOGENSYNTH-PWY: glycogen biosynthesis I (from ADP-D-Glucose)	0.00134735	0.000983896
HISDEG-PWY: L-histidine degradation I	0.00516042	0.0032082
P42-PWY: incomplete reductive TCA cycle	0.00110817	0.000545406
PWY0-1297: superpathway of purine deoxyribonucleosides degradation	0.00061733	0.000740832
PWY0-845: superpathway of pyridoxal 5'-phosphate biosynthesis and salvage	0.00446527	0.00264268
PWY-5177: glutaryl-CoA degradation	0.00174907	0.000956177
ANAEROFRUCAT-PWY: homolactic fermentation	0.00395673	0.00170546
PWY_GLYCOLYSIS: glycolysis I (from glucose 6-phosphate)	0.00275509	0.00195602
PWY4FS-7: phosphatidylglycerol biosynthesis I (plastidic)	0.00347097	0.00153959
PWY-5104: L-isoleucine biosynthesis IV	0.00106611	0.000774232
P161-PWY: acetylene degradation	0.000358578	0.000389967
PWY-2941: L-lysine biosynthesis II	0.00358267	0.00241693
POLYAMSYN-PWY: superpathway of polyamine biosynthesis I	0.000806083	0.000545151
PWY-6147: 6-hydroxymethyl-dihydropterin diphosphate biosynthesis I	0.00109964	0.00088472
PHOSLIPSYN-PWY: superpathway of phospholipid biosynthesis I (bacteria)	0.00333805	0.00163984
PENTOSE-P-PWY: pentose phosphate pathway	0.00114755	0.000770816
PWY0-1298: superpathway of pyrimidine deoxyribonucleosides degradation	0.000457298	0.000428058
PWY-5101: L-isoleucine biosynthesis II	0.00211416	0.00150429
RIBOSYN2-PWY: flavin biosynthesis I (bacteria and plants)	0.00369483	0.00165701
UDPNAGSYN-PWY: UDP-N-acetyl-D-glucosamine biosynthesis I	0.00073216	0.000770768
PWY-5989: stearate biosynthesis II (bacteria and plants)	0.000688469	0.000651018
PWY0-781: aspartate superpathway	0.00119327	0.00083178
PRPP-PWY: superpathway of histidine, purine, and pyrimidine biosynthesis	0.00251143	0.0011228
P441-PWY: superpathway of N-acetylneuraminate degradation	0.000719109	0.000519767
HEMESYN2-PWY: heme biosynthesis II (anaerobic)	0.00115861	0.00108289
PWY-7400: L-arginine biosynthesis IV (archaebacteria)	0.00369822	0.00331184
PWY-4984: urea cycle	0.00102253	0.000913336
SO4ASSIM-PWY: sulfate reduction I (assimilatory)	0.000635346	0.000825219
SULFATE-CYS-PWY: superpathway of sulfate assimilation and cysteine biosynthesis	0.000667353	0.000643598
GLUCONEO-PWY: gluconeogenesis I	0.00149545	0.00112116
PWY-7211: superpathway of pyrimidine deoxyribonucleotides de novo biosynthesis	0.00156982	0.00118444
PWY-6901: superpathway of glucose and xylose degradation	0.000852945	0.000577096
COLANSYN-PWY: colanic acid building blocks biosynthesis	0.000790381	0.000531413
PWY-7323: superpathway of GDP-mannose-derived O-antigen building blocks biosynthesis	0.000806374	0.000780457
PWY-5676: acetyl-CoA fermentation to butanoate II	0.00116326	0.000571919
PWY_GLYCOLYSIS-E-D: superpathway of glycolysis and Entner-Doudoroff	0.000691502	0.00053957
PWY-6353: purine nucleotides degradation II (aerobic)	0.000635792	0.000604467
P162-PWY: L-glutamate degradation V (via hydroxyglutarate)	0.00068134	0.000341738
P461-PWY: hexitol fermentation to lactate, formate, ethanol and acetate	0.000437626	0.000539916
HEXITOLDEGSUPER-PWY: superpathway of hexitol degradation (bacteria)	0.000831268	0.000638992
NAGLIPASYN-PWY: lipid IVA biosynthesis	0.001631	0.00136593
PWY-5345: superpathway of L-methionine biosynthesis (by sulfhydrylation)	0.000947493	0.000771828
PWY0-1261: anhydromuropeptides recycling	0.000919297	0.000781872
PWY-7237: myo-, chiro- and scillo-inositol degradation	0.000556636	0.000514582
PWY-6590: superpathway of Clostridium acetobutylicum acidogenic fermentation	0.000446358	0.000265509
PWY-6969: TCA cycle V (2-oxoglutarate:ferredoxin oxidoreductase)	0.000723592	0.000728806
PWY-6519: 8-amino-7-oxononanoate biosynthesis I	0.00051741	0.000590143
LACTOSECAT-PWY: lactose and galactose degradation I	0.000320705	0.000348772
PWY-7328: superpathway of UDP-glucose-derived O-antigen building blocks biosynthesis	0.00034686	0.000247254
PWY-7196: superpathway of pyrimidine ribonucleosides salvage	0.00090528	0.000933861
PWY-7456: mannan degradation	0.0013195	0.00125178
FUCCAT-PWY: fucose degradation	0.000281963	0.000449101
PWY0-1479: tRNA processing	0.0013782	0.00173384
P108-PWY: pyruvate fermentation to propanoate I	0.000499913	0.000678731
PWY-7371: 1,4-dihydroxy-6-naphthoate biosynthesis II	0.000728017	0.00109236
PWY_ARG+POLYAMINE-SYN: superpathway of arginine and polyamine biosynthesis	0.000516808	0.000535745
PWY-7198: pyrimidine deoxyribonucleotides de novo biosynthesis IV	0.00040353	0.000592898
PWY-5022: 4-aminobutanoate degradation V	0.00028214	0.000463981
PWY-5971: palmitate biosynthesis II (bacteria and plants)	0.000541506	0.000563632
PWY-6284: superpathway of unsaturated fatty acids biosynthesis (E. coli)	0.000286097	0.000291654
PWY-5121: superpathway of geranylgeranyl diphosphate biosynthesis II (via MEP)	0.000556741	0.000613198
PWY_HEME-BIOSYNTHESIS-II: heme biosynthesis I (aerobic)	0.000224757	0.000346574
PPGPPMET-PWY: ppGpp biosynthesis	0.000246782	0.000451086
GLYCOCAT-PWY: glycogen degradation I (bacterial)	0.00018546	0.000280456
PYRIDNUCSAL-PWY: NAD salvage pathway I	0.000422533	0.000508948
PWY-5941: glycogen degradation II (eukaryotic)	0.000244203	0.000290532
FERMENTATION-PWY: mixed acid fermentation	0.000162153	0.000365549
PWY-7209: superpathway of pyrimidine ribonucleosides degradation	6.78228e-05	0.000112087
PWY-6892: thiazole biosynthesis I (E. coli)	0.000249062	0.00074745
PWY-6612: superpathway of tetrahydrofolate biosynthesis	0.00017595	0.000340986
PWY-5505: L-glutamate and L-glutamine biosynthesis	0.000170974	0.00027383
FAO-PWY: fatty acid &beta;-oxidation I	0.000121968	0.000264787
PWY0-1061: superpathway of L-alanine biosynthesis	0.00020971	0.000578213
PWY-5384: sucrose degradation IV (sucrose phosphorylase)	8.44288e-05	0.000200422
PWY-5005: biotin biosynthesis II	0.000237058	0.000308754
PWY-5189: tetrapyrrole biosynthesis II (from glycine)	0.000259586	0.000567767
POLYAMINSYN3-PWY: superpathway of polyamine biosynthesis II	0.000172137	0.000285453
CRNFORCAT-PWY: creatinine degradation I	7.95362e-05	9.55604e-05
PWY_GLYOXYLATE-BYPASS: glyoxylate cycle	0.000129367	0.000432545
PWY-5913: TCA cycle VI (obligate autotrophs)	9.15478e-05	0.000265962
PWY-6588: pyruvate fermentation to acetone	5.91047e-05	9.50819e-05
GOLPDLCAT-PWY: superpathway of glycerol degradation to 1,3-propanediol	4.88584e-05	0.000162115
PWY-5918: superpathay of heme biosynthesis from glutamate	0.000144789	0.000295261
PWY0-1241: ADP-L-glycero-&beta;-D-manno-heptose biosynthesis	9.53106e-05	0.000305646
PWY-7003: glycerol degradation to butanol	9.91422e-05	0.000150524
PWY-5173: superpathway of acetyl-CoA biosynthesis	6.71302e-05	0.000258864
PWY_REDCITCYC: TCA cycle VIII (helicobacter)	9.47973e-05	0.000293662
PWY-6628: superpathway of L-phenylalanine biosynthesis	0.000320962	0.00077827
PWY-5791: 1,4-dihydroxy-2-naphthoate biosynthesis II (plants)	0.000131817	0.000392669
GLUCOSE1PMETAB-PWY: glucose and glucose-1-phosphate degradation	0.000130407	0.000422328
PWY_NAD-BIOSYNTHESIS-II: NAD salvage pathway II	0.000114837	0.000378364
PWY_TCA-GLYOX-BYPASS: superpathway of glyoxylate bypass and TCA	0.000138027	0.000459368
P164-PWY: purine nucleobases degradation I (anaerobic)	0.000138063	0.000211061
PWY-7254: TCA cycle VII (acetate-producers)	9.73271e-05	0.000346998
FUC-RHAMCAT-PWY: superpathway of fucose and rhamnose degradation	0.000149704	0.000391599
PWY-6708: ubiquinol-8 biosynthesis (prokaryotic)	9.67654e-05	0.000336785
PWY-6630: superpathway of L-tyrosine biosynthesis	0.000277446	0.000743105
PWY-7315: dTDP-N-acetylthomosamine biosynthesis	0.000133388	0.000517527
P105-PWY: TCA cycle IV (2-oxoglutarate decarboxylase)	0.000154268	0.000496901
ARGORNPROST-PWY: arginine, ornithine and proline interconversion	6.09692e-05	0.000120402
PWY-6891: thiazole biosynthesis II (Bacillus)	0.000175945	0.000641083
PWY0-1415: superpathway of heme biosynthesis from uroporphyrinogen-III	5.83355e-05	0.000160623
KETOGLUCONMET-PWY: ketogluconate metabolism	5.19536e-05	0.000149234
POLYISOPRENSYN-PWY: polyisoprenoid biosynthesis (E. coli)	5.77547e-05	0.000208952
PWY0-1533: methylphosphonate degradation I	8.82013e-05	0.00042776
GLYCOL-GLYOXDEG-PWY: superpathway of glycol metabolism and degradation	3.59319e-05	0.000148091
GLUCARDEG-PWY: D-glucarate degradation I	5.54285e-05	0.000271046
PWY-5838: superpathway of menaquinol-8 biosynthesis I	0.000209446	0.000662797
PWY-7392: taxadiene biosynthesis (engineered)	7.46237e-05	0.000209581
GALACTARDEG-PWY: D-galactarate degradation I	5.23922e-05	0.000248335
P122-PWY: heterolactic fermentation	4.46268e-05	0.00017567
PWY-3781: aerobic respiration I (cytochrome c)	0.000150473	0.000581086
AST-PWY: L-arginine degradation II (AST pathway)	4.53962e-05	0.000213396
PWY-6263: superpathway of menaquinol-8 biosynthesis II	4.35611e-05	0.000118488
PWY0-1338: polymyxin resistance	2.99952e-05	0.000148066
UBISYN-PWY: superpathway of ubiquinol-8 biosynthesis (prokaryotic)	7.21161e-05	0.000287543
ENTBACSYN-PWY: enterobactin biosynthesis	0.000185485	0.000633204
PWY-5705: allantoin degradation to glyoxylate III	2.99082e-05	0.000130987
PWY-6285: superpathway of fatty acids biosynthesis (E. coli)	0.000112226	0.000259655
KDO-NAGLIPASYN-PWY: superpathway of (Kdo)2-lipid A biosynthesis	3.69838e-05	0.000159577
PWY-6823: molybdenum cofactor biosynthesis	5.04662e-05	0.0002408
PWY-5088: L-glutamate degradation VIII (to propanoate)	2.34361e-05	7.47936e-05
PWY-5920: superpathway of heme biosynthesis from glycine	2.46833e-05	8.34525e-05
ECASYN-PWY: enterobacterial common antigen biosynthesis	5.08057e-05	0.000236637
PWY-6731: starch degradation III	1.23044e-05	4.15458e-05
PWY-7446: sulfoglycolysis	4.00803e-05	0.000233738
PWY-5850: superpathway of menaquinol-6 biosynthesis I	0.000170632	0.0005945
PWY-6629: superpathway of L-tryptophan biosynthesis	0.000117401	0.000456011
P23-PWY: reductive TCA cycle I	2.04858e-05	6.97544e-05
METHGLYUT-PWY: superpathway of methylglyoxal degradation	2.10097e-05	9.34983e-05
PWY-6690: cinnamate and 3-hydroxycinnamate degradation to 2-oxopent-4-enoate	4.70647e-05	0.000260153
PWY-7013: L-1,2-propanediol degradation	9.15956e-05	0.000508061
PWY-6471: peptidoglycan biosynthesis IV (Enterococcus faecium)	3.74568e-05	0.000128822
PWY-5656: mannosylglycerate biosynthesis I	1.36855e-05	6.03765e-05
ARGDEG-PWY: superpathway of L-arginine, putrescine, and 4-aminobutanoate degradation	3.66538e-05	0.000200397
ORNDEG-PWY: superpathway of ornithine degradation	2.85555e-05	0.000152937
Note: This data is derived from the original literature and reflects the abundance of 412 gut microbial features.The data presented in the original article is intended exclusively to help readers comprehend the information pertaining to the data.

## Sheet: S3
Supplementary Table 3. Two-sample BMR identifying 50 potential causal associations between gut microbiome features and serum anti-IAV IgG
Exposure	Outcome	Multiplicative random effects(IVW)						Fixed effects(IVW)						Weighted median						MR Egger						Heterogeneity		Pleiotropy		MR-PRESSO Global Test	FDR_Adjust
		beta	se	P	or	lowci	highci	beta	se	P	or	lowci	highci	beta	se	P	or	lowci	highci	beta	se	P	or	lowci	highci	P(IVW)	P(MR Egger)	intercept	P	P	P
26 potential causal associations from gut microbiome to serum anti-IAV IgG
k__Bacteria.p__Actinobacteria.c__Actinobacteria.o__Bifidobacteriales.f__Bifidobacteriaceae.g__Bifidobacterium.s__Bifidobacterium_longum	anti-IAV IgG	0.0610662	0.0246179	0.0131178	1.06297	1.0129	1.11552	0.0610662	0.0289858	0.0351386	1.06297	1.00426	1.12511	0.0607739	0.0378833	0.108661	1.06266	0.986613	1.14457	0.0149144	0.138059	0.916633	1.01503	0.774388	1.33044	0.689851	0.6053	0.00510436	0.741227	0.718	0.618859
k__Bacteria.p__Actinobacteria.c__Actinobacteria.o__Coriobacteriales.f__Coriobacteriaceae.g__Collinsella	anti-IAV IgG	0.0757364	0.0402193	0.0596887	1.07868	0.996911	1.16715	0.0757364	0.0339085	0.0255127	1.07868	1.00932	1.1528	0.0471768	0.0482159	0.327852	1.04831	0.953776	1.15221	0.0791385	0.269205	0.778684	1.08235	0.638583	1.83452	0.19735	0.131211	-0.0003342	0.990198	0.229	0.54994
k__Bacteria.p__Bacteroidetes	anti-IAV IgG	0.0615442	0.020564	0.00276426	1.06348	1.02147	1.10722	0.0615442	0.0270079	0.022682	1.06348	1.00865	1.12129	0.0499344	0.0361149	0.166772	1.0512	0.979365	1.12831	0.126804	0.0982785	0.223428	1.13519	0.936297	1.37634	0.860447	0.8395	-0.00726355	0.50412	0.891	0.54994
k__Bacteria.p__Bacteroidetes.c__Bacteroidia	anti-IAV IgG	0.061505	0.0205611	0.00277767	1.06344	1.02143	1.10717	0.061505	0.0269983	0.0227204	1.06344	1.00863	1.12122	0.0498654	0.0339238	0.141582	1.05113	0.983512	1.1234	0.126317	0.0981383	0.224472	1.13464	0.936099	1.3753	0.860255	0.838904	-0.00721696	0.506355	0.894	0.54994
k__Bacteria.p__Bacteroidetes.c__Bacteroidia.o__Bacteroidales	anti-IAV IgG	0.0615022	0.0205611	0.00277891	1.06343	1.02143	1.10716	0.0615022	0.0269978	0.0227239	1.06343	1.00862	1.12122	0.0498593	0.0363586	0.170275	1.05112	0.978824	1.12876	0.126327	0.0981531	0.224504	1.13465	0.936081	1.37535	0.860237	0.838886	-0.0072184	0.506343	0.888	0.54994
k__Bacteria.p__Firmicutes.c__Clostridia.o__Clostridiales.f__Ruminococcaceae.g__Ruminococcus	anti-IAV IgG	0.0663044	0.0317605	0.0368302	1.06855	1.00406	1.13718	0.0663044	0.0336703	0.0489273	1.06855	1.00031	1.14145	0.0738946	0.0443271	0.0955083	1.07669	0.987097	1.17442	0.121782	0.232906	0.619794	1.12951	0.715543	1.78297	0.513347	0.40455	-0.00579431	0.817727	0.556	0.636069
k__Bacteria.p__Firmicutes.c__Negativicutes.o__Selenomonadales.f__Veillonellaceae	anti-IAV IgG	0.0658408	0.0203004	0.00118143	1.06806	1.02639	1.11141	0.0658408	0.0256188	0.0101693	1.06806	1.01575	1.12306	0.0492091	0.0346272	0.155285	1.05044	0.981513	1.12421	0.0332823	0.123068	0.792923	1.03384	0.812263	1.31587	0.791303	0.719152	0.00365788	0.79289	0.806	0.54994
k__Bacteria.p__Proteobacteria.c__Deltaproteobacteria.o__Desulfovibrionales.f__Desulfovibrionaceae.g__Bilophila	anti-IAV IgG	0.0813642	0.0365203	0.025886	1.08477	1.00983	1.16526	0.0813642	0.0398943	0.0414006	1.08477	1.00318	1.17299	0.0711334	0.052578	0.176084	1.07372	0.968585	1.19028	0.468199	0.280509	0.17042	1.59712	0.921643	2.76764	0.522394	0.69007	-0.0359972	0.235987	0.545	0.636069
k__Bacteria.p__Proteobacteria.c__Deltaproteobacteria.o__Desulfovibrionales.f__Desulfovibrionaceae.g__Bilophila.s__Bilophila_unclassified	anti-IAV IgG	0.0782803	0.0263518	0.00297227	1.08143	1.02699	1.13875	0.0782803	0.0313961	0.0126558	1.08143	1.01688	1.15006	0.073831	0.0414588	0.0749408	1.07662	0.992599	1.16776	0.191137	0.24108	0.450744	1.21063	0.754741	1.94188	0.705436	0.634087	-0.0103242	0.64943	0.745	0.54994
PWY.5173..superpathway.of.acetyl.CoA.biosynthesis	anti-IAV IgG	0.0543803	0.0251191	0.0303955	1.05589	1.00516	1.10917	0.0543803	0.0206611	0.00848814	1.05589	1.01398	1.09952	0.0703791	0.0293555	0.0165084	1.07291	1.01293	1.13646	0.129366	0.108902	0.257847	1.13811	0.919357	1.40891	0.116583	0.102866	-0.010779	0.492206	0.131	0.54994
PWY.5188..tetrapyrrole.biosynthesis.I..from.glutamate.	anti-IAV IgG	0.0589497	0.0282641	0.0370081	1.06072	1.00356	1.12114	0.0589497	0.0294781	0.045524	1.06072	1.00117	1.12381	0.0472762	0.0399817	0.237029	1.04841	0.96939	1.13387	0.268033	0.138665	0.0852682	1.30739	0.996256	1.71569	0.513863	0.656671	-0.0210268	0.157201	0.53	0.636069
PWY.5695..urate.biosynthesis.inosine.5..phosphate.degradation	anti-IAV IgG	0.0873325	0.0336775	0.00950867	1.09126	1.02155	1.16572	0.0873325	0.0322678	0.00679984	1.09126	1.02438	1.16251	0.0620327	0.0447535	0.165717	1.064	0.974643	1.16154	0.326241	0.178262	0.104617	1.38575	0.977114	1.96528	0.366623	0.438711	-0.0226088	0.21009	0.388	0.54994
PWY.6731..starch.degradation.III	anti-IAV IgG	0.0294514	0.0166917	0.0776587	1.02989	0.996741	1.06414	0.0294514	0.0141964	0.0380265	1.02989	1.00163	1.05895	0.0372151	0.0203457	0.0673789	1.03792	0.997341	1.08014	0.202031	0.0922388	0.0562225	1.22389	1.02147	1.46641	0.181156	0.360359	-0.0322012	0.090491	0.215	0.618859
PWY0.1061..superpathway.of.L.alanine.biosynthesis	anti-IAV IgG	0.0604097	0.0285069	0.0340795	1.06227	1.00455	1.12331	0.0604097	0.0291575	0.0382799	1.06227	1.00327	1.12475	0.0704541	0.0381845	0.0650234	1.073	0.995622	1.15638	0.134138	0.142084	0.381576	1.14355	0.865588	1.51077	0.461735	0.380862	-0.01117	0.614522	0.514	0.618859
PWY0.1297..superpathway.of.purine.deoxyribonucleosides.degradation	anti-IAV IgG	0.0698718	0.0365651	0.0560188	1.07237	0.998206	1.15205	0.0698718	0.0316148	0.0270986	1.07237	1.00794	1.14092	0.0791098	0.045337	0.0809976	1.08232	0.990297	1.1829	0.0320285	0.216761	0.886189	1.03255	0.675148	1.57914	0.211115	0.151566	0.00349909	0.863575	0.241	0.553382
TRNA.CHARGING.PWY..tRNA.charging	anti-IAV IgG	0.0574349	0.0266235	0.0309823	1.05912	1.00527	1.11585	0.0574349	0.0267162	0.0315696	1.05912	1.00508	1.11605	0.0766048	0.0387873	0.0482684	1.07962	1.00058	1.16489	-0.175814	0.138973	0.229851	0.838774	0.638776	1.10139	0.454789	0.617284	0.0232992	0.112919	0.484	0.612451
k__Bacteria.p__Firmicutes.c__Clostridia.o__Clostridiales.f__Lachnospiraceae.g__Lachnospiraceae_noname.s__Lachnospiraceae_bacterium_3_1_46FAA	anti-IAV IgG	-0.0651579	0.0204961	0.00147765	0.93692	0.900027	0.975324	-0.0651579	0.0309222	0.0351044	0.93692	0.881822	0.99546	-0.0766861	0.038312	0.0453256	0.926181	0.859179	0.998407	0.0500181	0.134711	0.746057	1.05129	0.807337	1.36896	0.724859	0.760958	-0.0176193	0.472352	0.733	0.618859
k__Bacteria.p__Firmicutes.c__Clostridia.o__Clostridiales.f__Lachnospiraceae.g__Coprococcus	anti-IAV IgG	-0.0683404	0.0295502	0.0207398	0.933942	0.881387	0.989632	-0.0683404	0.0297353	0.021545	0.933942	0.881067	0.989991	-0.104217	0.0414438	0.0119149	0.90103	0.830733	0.977275	-0.0861972	0.165826	0.617273	0.917413	0.662843	1.26975	0.447646	0.352952	0.00191437	0.915382	0.492	0.54994
k__Bacteria.p__Firmicutes.c__Clostridia.o__Clostridiales.f__Lachnospiraceae.g__Lachnospiraceae_noname	anti-IAV IgG	-0.102511	0.03044	0.000758186	0.902569	0.850294	0.958057	-0.102511	0.0411163	0.0126601	0.902569	0.832686	0.978316	-0.11966	0.0529194	0.0237481	0.887222	0.799809	0.984188	-0.226108	0.238499	0.396789	0.797632	0.499791	1.27297	0.739915	0.651142	0.0116773	0.626633	0.772	0.54994
PWY.6690..cinnamate.and.3.hydroxycinnamate.degradation.to.2.oxopent.4.enoate	anti-IAV IgG	-0.0450983	0.0156893	0.00404721	0.955904	0.926956	0.985755	-0.0450983	0.0200206	0.0242847	0.955904	0.91912	0.994159	-0.0299534	0.0255684	0.241398	0.970491	0.923054	1.02037	0.0816284	0.100619	0.462728	1.08505	0.890844	1.3216	0.689101	0.840893	-0.0240538	0.268102	0.714	0.54994
PWY.7446..sulfoglycolysis	anti-IAV IgG	-0.0493156	0.0241931	0.0415087	0.951881	0.907797	0.998105	-0.0493156	0.0181841	0.00668763	0.951881	0.918552	0.986418	-0.0656031	0.0257569	0.0108649	0.936502	0.890398	0.984994	-0.166116	0.126661	0.246681	0.846948	0.660755	1.08561	0.100833	0.108023	0.026691	0.390469	0.145	0.54994
P42.PWY..incomplete.reductive.TCA.cycle	anti-IAV IgG	-0.0630415	0.0366984	0.0858286	0.938905	0.873742	1.00893	-0.0630415	0.0278034	0.0233655	0.938905	0.889108	0.99149	-0.0267815	0.040034	0.503516	0.973574	0.900101	1.05304	-0.257381	0.159461	0.134808	0.773073	0.565568	1.05671	0.0517661	0.0748025	0.0199736	0.236968	0.066	0.54994
PWY.6608..guanosine.nucleotides.degradation.III	anti-IAV IgG	-0.0747821	0.0197758	0.000155895	0.927946	0.892666	0.96462	-0.0747821	0.031508	0.0176237	0.927946	0.872373	0.987058	-0.0703878	0.0401374	0.0794866	0.932032	0.86152	1.00832	0.0181508	0.102582	0.863474	1.01832	0.832843	1.2451	0.95004	0.962965	-0.0106268	0.365986	0.958	0.54994
PWY.6892..thiazole.biosynthesis.I..E..coli.	anti-IAV IgG	-0.0875066	0.0271637	0.00127544	0.916213	0.868709	0.966315	-0.0875066	0.0350777	0.012608	0.916213	0.855338	0.98142	-0.0616986	0.0467311	0.186738	0.940166	0.85788	1.03035	-0.0364059	0.125623	0.790843	0.964249	0.753801	1.23345	0.66286	0.528167	-0.00735324	0.700376	0.7	0.54994
COA.PWY..coenzyme.A.biosynthesis.I	anti-IAV IgG	-0.0878205	0.0509054	0.0844966	0.915925	0.82895	1.01203	-0.0878205	0.0369601	0.0174971	0.915925	0.85192	0.984739	-0.0287215	0.0530716	0.588381	0.971687	0.875691	1.07821	0.22564	0.251484	0.404155	1.25312	0.765468	2.05145	0.0655992	0.106445	-0.0302554	0.250911	0.084	0.54994
PANTOSYN.PWY..pantothenate.and.coenzyme.A.biosynthesis.I	anti-IAV IgG	-0.114821	0.0241117	1.92e-06	0.891526	0.850373	0.93467	-0.114821	0.0371664	0.00200583	0.891526	0.828891	0.958894	-0.111716	0.0463714	0.015989	0.894298	0.816601	0.979387	-0.358695	0.205872	0.132085	0.698587	0.466637	1.04583	0.889941	0.959787	0.0231846	0.273791	0.905	0.54994
24 potential causal associations from serum IAV IgG to gut microbiome
anti-IAV IgG	DTDPRHAMSYN.PWY..dTDP.L.rhamnose.biosynthesis.I	0.267949	0.0907994	0.00316752	1.30728	1.09415	1.56192	0.267949	0.132025	0.042404	1.30728	1.00922	1.69336	0.371427	0.168808	0.0277863	1.4498	1.0414	2.01837	-0.245983	0.660647	0.718259	0.781935	0.214199	2.85447	0.908473	0.904736	0.0260376	0.447659	0.9	0.919497
anti-IAV IgG	k_Bacteria.p_Bacteroidetes.c_Bacteroidia.o_Bacteroidales.f_Bacteroidaceae.g_Bacteroides.s_Bacteroides_fragilis	0.576389	0.282612	0.0413996	1.7796	1.02272	3.09661	0.576389	0.209818	0.0060127	1.7796	1.17956	2.68487	0.755888	0.288776	0.00885619	2.1295	1.20911	3.7505	0.0610125	1.47818	0.967978	1.06291	0.0586464	19.2643	0.0526081	0.036463	0.0261667	0.730148	0.068	0.825744
anti-IAV IgG	k_Bacteria.p_Bacteroidetes.c_Bacteroidia.o_Bacteroidales.f_Porphyromonadaceae.g_Parabacteroides.s_Parabacteroides_merdae	0.325731	0.146397	0.026082	1.38504	1.03956	1.84535	0.325731	0.151931	0.0320376	1.38504	1.02834	1.86548	0.173507	0.200905	0.387792	1.18947	0.802305	1.76347	0.471563	0.770282	0.555558	1.6025	0.354095	7.25229	0.50531	0.414848	-0.00738813	0.851074	0.543	0.919497
anti-IAV IgG	k_Bacteria.p_Bacteroidetes.c_Bacteroidia.o_Bacteroidales.f_Rikenellaceae.g_Alistipes.s_Alistipes_finegoldii	0.345755	0.141306	0.0144109	1.41306	1.07122	1.86398	0.345755	0.141538	0.014572	1.41306	1.07073	1.86483	0.246261	0.201961	0.222714	1.27923	0.861066	1.90048	-0.388464	0.709414	0.597292	0.678097	0.168821	2.72369	0.44337	0.451075	0.0371825	0.318402	0.467	0.919497
anti-IAV IgG	k_Bacteria.p_Firmicutes.c_Bacilli.o_Lactobacillales.f_Lactobacillaceae.g_Lactobacillus.s_Lactobacillus_delbrueckii	0.253594	0.442783	0.566829	1.28865	0.541041	3.0693	0.253594	0.331488	0.444262	1.28865	0.672924	2.46776	0.117045	0.504598	0.816571	1.12417	0.418129	3.02242	4.95434	1.66928	0.0157547	141.789	5.37928	3737.32	0.0576871	0.410075	-0.238679	0.01832	0.055	0.953458
anti-IAV IgG	k_Bacteria.p_Firmicutes.c_Clostridia.o_Clostridiales.f_Eubacteriaceae.g_Eubacterium.s_Eubacterium_rectale	0.0460259	0.173048	0.79026	1.0471	0.745912	1.46991	0.0460259	0.134457	0.732118	1.0471	0.804519	1.36283	0.0314596	0.193892	0.871107	1.03196	0.705697	1.50906	1.83572	0.680089	0.024424	6.26967	1.65326	23.7765	0.084587	0.419498	-0.0906646	0.0249703	0.074	0.989414
anti-IAV IgG	NONOXIPENT.PWY..pentose.phosphate.pathway..non.oxidative.branch.	0.343252	0.118658	0.00381831	1.40952	1.11704	1.77859	0.343252	0.133363	0.0100586	1.40952	1.0853	1.8306	0.291371	0.182775	0.110901	1.33826	0.93532	1.91479	0.487502	0.667345	0.48366	1.62824	0.440214	6.02248	0.637022	0.547549	-0.00730823	0.830323	0.672	0.919497
anti-IAV IgG	PWY.6123..inosine.5..phosphate.biosynthesis.I	0.278918	0.153521	0.0692466	1.3217	0.978257	1.78571	0.278918	0.133413	0.0365609	1.3217	1.01758	1.71671	0.281046	0.188069	0.135076	1.32451	0.916157	1.91489	0.242518	0.809672	0.77134	1.27445	0.260686	6.23062	0.210479	0.152111	0.00184412	0.964407	0.237	0.919497
anti-IAV IgG	THRESYN.PWY..superpathway.of.L.threonine.biosynthesis	0.284834	0.0974077	0.00345402	1.32954	1.09847	1.60923	0.284834	0.132006	0.0309477	1.32954	1.02645	1.72214	0.295875	0.171136	0.0838301	1.3443	0.961219	1.88006	0.482236	0.66055	0.483927	1.61969	0.443773	5.91159	0.859538	0.802605	-0.0100011	0.767304	0.865	0.919497
anti-IAV IgG	k_Bacteria.p_Bacteroidetes.c_Bacteroidia.o_Bacteroidales.f_Bacteroidaceae.g_Bacteroides.s_Bacteroides_vulgatus	-0.304033	0.129298	0.0187025	0.737836	0.572663	0.950651	-0.304033	0.136613	0.0260476	0.737836	0.564511	0.964379	-0.311074	0.185949	0.0943473	0.73266	0.508884	1.05484	-0.651588	0.68282	0.364878	0.521218	0.136707	1.98723	0.536117	0.46657	0.0176133	0.615944	0.586	0.919497
anti-IAV IgG	k_Bacteria.p_Bacteroidetes.c_Bacteroidia.o_Bacteroidales.f_Porphyromonadaceae.g_Coprobacter	-0.414683	0.189145	0.0283497	0.66055	0.455934	0.956992	-0.414683	0.191357	0.0302301	0.66055	0.453961	0.961152	-0.188761	0.28315	0.504997	0.827984	0.475335	1.44226	1.19139	0.953509	0.243006	3.29166	0.507891	21.3333	0.460892	0.656492	-0.0814438	0.119665	0.486	0.919497
anti-IAV IgG	k_Bacteria.p_Bacteroidetes.c_Bacteroidia.o_Bacteroidales.f_Porphyromonadaceae.g_Coprobacter.s_Coprobacter_fastidiosus	-0.417006	0.189644	0.0278854	0.659017	0.454432	0.955706	-0.417006	0.191383	0.0293386	0.659017	0.452885	0.95897	-0.18441	0.268861	0.49278	0.831595	0.490968	1.40854	1.18539	0.953638	0.245267	3.27197	0.504726	21.2111	0.456511	0.649909	-0.0812574	0.120449	0.479	0.919497
anti-IAV IgG	k_Bacteria.p_Firmicutes.c_Clostridia.o_Clostridiales.f_Eubacteriaceae.g_Eubacterium.s_Eubacterium_hallii	-0.443409	0.219172	0.0430617	0.641845	0.417703	0.986263	-0.443409	0.193153	0.0216966	0.641845	0.439557	0.937227	-0.584412	0.27344	0.0325769	0.557434	0.326164	0.952686	1.16305	1.02024	0.283727	3.19967	0.433168	23.6349	0.230711	0.350077	-0.0814241	0.142534	0.256	0.919497
anti-IAV IgG	k_Bacteria.p_Firmicutes.c_Erysipelotrichia.o_Erysipelotrichales.f_Erysipelotrichaceae.g_Erysipelotrichaceae_noname	-0.505882	0.218743	0.0207403	0.602973	0.392736	0.925755	-0.505882	0.219055	0.0209223	0.602973	0.392495	0.926321	-0.288286	0.311583	0.354847	0.749547	0.406981	1.38046	-1.8175	1.10108	0.133207	0.162432	0.0187678	1.40582	0.442996	0.485222	0.0664049	0.255095	0.452	0.919497
anti-IAV IgG	k_Bacteria.p_Proteobacteria.c_Gammaproteobacteria.o_Pasteurellales	0.00265634	0.327972	0.993538	1.00266	0.527203	1.90691	0.00265634	0.236712	0.991046	1.00266	0.630464	1.59458	-0.225007	0.353073	0.523941	0.79851	0.399704	1.59523	-3.96611	1.20823	0.00949001	0.018947	0.0017745	0.202304	0.0378306	0.536514	0.200444	0.00852762	0.05	0.996149
anti-IAV IgG	k_Bacteria.p_Proteobacteria.c_Gammaproteobacteria.o_Pasteurellales.f_Pasteurellaceae	0.00257713	0.327934	0.99373	1.00258	0.527201	1.90661	0.00257713	0.236712	0.991313	1.00258	0.630414	1.59446	-0.225402	0.354194	0.52453	0.798196	0.39867	1.59811	-3.96609	1.20823	0.00949025	0.0189474	0.00177454	0.202308	0.0378836	0.536904	0.200439	0.00852874	0.062	0.996149
anti-IAV IgG	k_Bacteria.p_Proteobacteria.c_Gammaproteobacteria.o_Pasteurellales.f_Pasteurellaceae.g_Haemophilus	-0.0415847	0.331272	0.900104	0.959268	0.501136	1.83622	-0.0415847	0.237724	0.861136	0.959268	0.601985	1.5286	-0.199357	0.355341	0.574777	0.819257	0.40827	1.64397	-3.89132	1.21275	0.0106816	0.0204184	0.00189544	0.219956	0.0352526	0.442868	0.194451	0.0102045	0.061	0.993962
anti-IAV IgG	k_Bacteria.p_Verrucomicrobia	-0.318718	0.0860419	0.000212044	0.72708	0.614246	0.860643	-0.318718	0.157001	0.0423523	0.72708	0.534491	0.989064	-0.37849	0.189534	0.0458305	0.684895	0.472378	0.993021	0.286495	0.920711	0.763627	1.33175	0.219128	8.09373	0.974914	0.972061	-0.0296509	0.523478	0.969	0.919497
anti-IAV IgG	ORNDEG.PWY..superpathway.of.ornithine.degradation	-0.896961	0.277295	0.00121779	0.407807	0.236819	0.702252	-0.896961	0.430016	0.0369897	0.407807	0.175557	0.947309	-0.718918	0.546419	0.188279	0.487279	0.166977	1.422	1.59074	2.07687	0.472764	4.90737	0.0837487	287.555	0.893129	0.965137	-0.12967	0.266712	0.897	0.919497
anti-IAV IgG	PWY.5005..biotin.biosynthesis.II	-0.567035	0.0890912	1.95727e-10	0.567205	0.476326	0.675423	-0.567035	0.197261	0.00404607	0.567205	0.385326	0.834933	-0.614894	0.234594	0.00876472	0.540698	0.341401	0.856338	-0.938728	0.92598	0.349816	0.391125	0.063695	2.40174	0.984702	0.973866	0.0195715	0.695462	0.994	0.825744
anti-IAV IgG	PWY.6612..superpathway.of.tetrahydrofolate.biosynthesis	-0.501164	0.150844	0.000892482	0.605825	0.450761	0.814232	-0.501164	0.164022	0.00224714	0.605825	0.439267	0.835537	-0.50332	0.220315	0.0223392	0.60452	0.392532	0.930993	0.452701	0.82079	0.594689	1.57255	0.314727	7.85736	0.584224	0.631814	-0.0483805	0.265968	0.624	0.825744
anti-IAV IgG	PWY.6700..queuosine.biosynthesis	-0.267917	0.0771877	0.00051855	0.764971	0.657569	0.889915	-0.267917	0.129951	0.0392383	0.764971	0.592964	0.986874	-0.28022	0.167019	0.0933925	0.755618	0.544669	1.04827	-0.503793	0.65027	0.458361	0.604235	0.168921	2.16136	0.966137	0.946759	0.0119503	0.719794	0.963	0.919497
anti-IAV IgG	PWY.7003..glycerol.degradation.to.butanol	-0.400038	0.172001	0.0200299	0.670295	0.478471	0.939023	-0.400038	0.18446	0.0301056	0.670295	0.466929	0.962235	-0.320536	0.245094	0.190937	0.72576	0.448916	1.17333	-0.0223844	0.923028	0.981182	0.977864	0.16017	5.97002	0.561295	0.482668	-0.0191618	0.686047	0.6	0.919497
anti-IAV IgG	RIBOSYN2.PWY..flavin.biosynthesis.I..bacteria.and.plants.	0.017	0.172853	0.921655	1.01715	0.724848	1.42731	0.017	0.133065	0.898341	1.01715	0.783638	1.32023	-0.0492275	0.200099	0.80567	0.951965	0.643122	1.40912	-1.65878	0.711177	0.0445682	0.190371	0.0472318	0.767301	0.0771921	0.328851	0.084905	0.0395793	0.079	0.993962

## Sheet: S4
Supplementary Table 4. Two-sample BMR identifying 29 potential causal associations between gut microbiome features and serum anti-measles virus IgG
Exposure	Outcome	Multiplicative random effects(IVW)						Fixed effects(IVW)						Weighted median						MR Egger						Heterogeneity		Pleiotropy		MR-PRESSO Global Test	FDR_Adjust
		beta	se	P	or	lowci	highci	beta	se	P	or	lowci	highci	beta	se	P	or	lowci	highci	beta	se	P	or	lowci	highci	P(IVW)	P(MR Egger)	intercept	P	P	P
13 potential causal associations from gut microbiome to serum anti-measles virus IgG
k__Bacteria.p__Actinobacteria.c__Actinobacteria.o__Bifidobacteriales.f__Bifidobacteriaceae.g__Bifidobacterium.s__Bifidobacterium_longum	anti-measles virus IgG	0.116781	0.0501737	0.0199371	1.12387	1.01861	1.24001	0.116781	0.0433911	0.00711623	1.12387	1.03224	1.22364	0.0975576	0.0615275	0.112831	1.10247	0.977227	1.24378	0.238492	0.247738	0.3639	1.26933	0.781083	2.06279	0.211424	0.166781	-0.0135198	0.628746	0.236	0.952191
k__Bacteria.p__Actinobacteria.c__Actinobacteria.o__Coriobacteriales.f__Coriobacteriaceae.g__Collinsella	anti-measles virus IgG	0.104688	0.0202007	2.19033e-07	1.11036	1.06726	1.15521	0.104688	0.0507109	0.0389784	1.11036	1.00531	1.2264	0.101746	0.0631639	0.107219	1.1071	0.978186	1.25301	-0.031851	0.31631	0.923073	0.968651	0.521097	1.80059	0.992838	0.98848	0.0133503	0.677181	0.993	0.952191
k__Bacteria.p__Proteobacteria.c__Deltaproteobacteria.o__Desulfovibrionales.f__Desulfovibrionaceae.g__Desulfovibrio.s__Desulfovibrio_piger	anti-measles virus IgG	0.103722	0.0242929	1.95765e-05	1.10929	1.05771	1.16339	0.103722	0.0461321	0.0245521	1.10929	1.01339	1.21427	0.108937	0.0555036	0.0496803	1.11509	1.00015	1.24324	0.123729	0.183573	0.569769	1.13171	0.789722	1.62179	0.841822	0.663908	-0.00304964	0.920631	0.852	0.952191
k__Bacteria.p__Firmicutes.c__Clostridia.o__Clostridiales.f__Ruminococcaceae.g__Ruminococcaceae_noname	anti-measles virus IgG	0.0497374	0.0158969	0.0017555	1.051	1.01875	1.08426	0.0497374	0.0226259	0.027931	1.051	1.00541	1.09865	0.0583803	0.0299732	0.0514448	1.06012	0.999633	1.12426	0.0779323	0.121537	0.541795	1.08105	0.851905	1.37183	0.861682	0.791971	-0.00579904	0.820104	0.862	0.952191
k__Bacteria.p__Firmicutes.c__Clostridia.o__Clostridiales.f__Lachnospiraceae.g__Coprococcus.s__Coprococcus_catus	anti-measles virus IgG	-0.113644	0.0541913	0.0359862	0.892576	0.802632	0.992599	-0.113644	0.0557004	0.0413235	0.892576	0.800262	0.995539	-0.126414	0.0794348	0.111514	0.88125	0.754193	1.02971	-0.323531	0.251564	0.288688	0.72359	0.441933	1.18475	0.435713	0.385022	0.0271483	0.45498	0.512	0.952191
PWY0.1061..superpathway.of.L.alanine.biosynthesis	anti-measles virus IgG	0.098026	0.0289509	0.000709341	1.10299	1.04215	1.16739	0.098026	0.0433901	0.0238722	1.10299	1.01307	1.2009	0.0957015	0.0568339	0.0922048	1.10043	0.98443	1.2301	0.188741	0.204659	0.391987	1.20773	0.808649	1.80376	0.874038	0.819982	-0.013791	0.666088	0.9	0.952191
PYRIDNUCSAL.PWY..NAD.salvage.pathway.I	anti-measles virus IgG	0.0838364	0.0324409	0.00975815	1.08745	1.02046	1.15884	0.0838364	0.0400033	0.0361057	1.08745	1.00544	1.17615	0.107948	0.0538716	0.0450906	1.11399	1.00236	1.23805	-0.178936	0.208852	0.416504	0.83616	0.555278	1.25912	0.748015	0.831447	0.0365	0.235776	0.786	0.952191
GOLPDLCAT.PWY..superpathway.of.glycerol.degradation.to.1.3.propanediol	anti-measles virus IgG	0.0689595	0.0327114	0.035021	1.07139	1.00486	1.14233	0.0689595	0.0317011	0.0296076	1.07139	1.00685	1.14007	0.0556839	0.0452606	0.218586	1.05726	0.967513	1.15534	0.0307639	0.176518	0.86481	1.03124	0.729635	1.45752	0.385452	0.311964	0.0048177	0.829494	0.416	0.952191
PPGPPMET.PWY..ppGpp.biosynthesis	anti-measles virus IgG	-0.0158092	0.0662433	0.811374	0.984315	0.864464	1.12078	-0.0158092	0.0485253	0.74458	0.984315	0.895011	1.08253	-0.00736189	0.0678765	0.913631	0.992665	0.869011	1.13391	-0.743972	0.252181	0.0256079	0.475223	0.289892	0.779037	0.0710178	0.624449	0.0712767	0.0258652	0.075	0.952191
P164.PWY..purine.nucleobases.degradation.I..anaerobic.	anti-measles virus IgG	0.0118176	0.0325793	0.716804	1.01189	0.949293	1.07861	0.0118176	0.030772	0.700952	1.01189	0.952662	1.0748	-0.00216482	0.0419263	0.95882	0.997838	0.919118	1.0833	-0.288265	0.121841	0.0421907	0.749563	0.590331	0.951747	0.341461	0.857187	0.0441605	0.0314299	0.348	0.952191
P441.PWY..superpathway.of.N.acetylneuraminate.degradation	anti-measles virus IgG	-0.100722	0.0356674	0.00474387	0.904184	0.843133	0.969656	-0.100722	0.0465852	0.03061	0.904184	0.825283	0.990629	-0.107737	0.0606356	0.0756016	0.897863	0.797253	1.01117	-0.00287004	0.145911	0.984789	0.997134	0.749121	1.32726	0.809634	0.78133	-0.0105983	0.499247	0.814	0.952191
P461.PWY..hexitol.fermentation.to.lactate..formate..ethanol.and.acetate	anti-measles virus IgG	-0.098899	0.0503854	0.0496635	0.905834	0.820653	0.999856	-0.098899	0.0431031	0.0217631	0.905834	0.832451	0.985686	-0.0129292	0.0579218	0.823365	0.987154	0.881213	1.10583	-0.102029	0.196718	0.614272	0.903003	0.614101	1.32782	0.173706	0.127022	0.000332679	0.987119	0.202	0.952191
PWY.841..superpathway.of.purine.nucleotides.de.novo.biosynthesis.I	anti-measles virus IgG	-0.0923227	0.0431853	0.0325307	0.911811	0.837808	0.99235	-0.0923227	0.0446645	0.0387315	0.911811	0.835383	0.995231	-0.0917163	0.0603923	0.128844	0.912364	0.810515	1.02701	-0.456719	0.200209	0.0484668	0.633359	0.427787	0.937716	0.499368	0.753602	0.0429576	0.094731	0.536	0.952191
16 potential causal associations from serum anti-measles virus IgG to gut microbiome
anti-measles virus IgG	k_Bacteria.p_Bacteroidetes.c_Bacteroidia.o_Bacteroidales.f_Prevotellaceae.g_Paraprevotella	0.383411	0.091656	2.87499e-05	1.46728	1.22601	1.75603	0.383411	0.124556	0.00208247	1.46728	1.14945	1.873	0.423319	0.168087	0.011787	1.52702	1.09842	2.12287	0.378315	0.452096	0.424365	1.45982	0.601823	3.54105	0.861797	0.796759	0.000392243	0.9909	0.872	0.427795
anti-measles virus IgG	k_Bacteria.p_Bacteroidetes.c_Bacteroidia.o_Bacteroidales.f_Porphyromonadaceae.g_Parabacteroides.s_Parabacteroides_merdae	0.317721	0.132898	0.0168153	1.37399	1.05891	1.78283	0.317721	0.101729	0.00178885	1.37399	1.12562	1.67717	0.239492	0.163874	0.143896	1.2706	0.921547	1.75187	0.520831	0.505603	0.329842	1.68343	0.624908	4.53495	0.0729038	0.0529141	-0.0155782	0.685917	0.073	0.427795
anti-measles virus IgG	k_Bacteria.p_Bacteroidetes.c_Bacteroidia.o_Bacteroidales.f_Prevotellaceae.g_Paraprevotella.s_Paraprevotella_clara	0.36007	0.0908014	7.32519e-05	1.43343	1.19973	1.71265	0.36007	0.131502	0.00617874	1.43343	1.10775	1.85487	0.39431	0.173171	0.0227864	1.48336	1.05643	2.08282	0.61277	0.478202	0.23208	1.84554	0.722885	4.71169	0.906136	0.878177	-0.0194379	0.595948	0.907	0.63641
anti-measles virus IgG	k_Bacteria.p_Bacteroidetes.c_Bacteroidia.o_Bacteroidales.f_Prevotellaceae.g_Paraprevotella.s_Paraprevotella_unclassified	0.365677	0.0961869	0.000143683	1.44149	1.19381	1.74055	0.365677	0.1237	0.00311501	1.44149	1.13114	1.83699	0.36421	0.170169	0.0323319	1.43938	1.03115	2.00921	0.414079	0.448989	0.380458	1.51298	0.627546	3.6477	0.811359	0.736539	-0.0037254	0.913173	0.832	0.427795
anti-measles virus IgG	k_Bacteria.p_Bacteroidetes.c_Bacteroidia.o_Bacteroidales.f_Prevotellaceae.g_Paraprevotella.s_Paraprevotella_xylaniphila	0.323528	0.123886	0.00901461	1.38199	1.08406	1.76181	0.323528	0.15567	0.0376827	1.38199	1.01858	1.87506	0.406995	0.206517	0.048751	1.5023	1.00223	2.25189	-0.332318	0.565018	0.570891	0.717259	0.236986	2.17085	0.786524	0.845039	0.0503501	0.25802	0.819	0.90948
anti-measles virus IgG	k_Bacteria.p_Bacteroidetes.c_Bacteroidia.o_Bacteroidales.f_Bacteroidaceae.g_Bacteroides.s_Bacteroides_salyersiae	0.410564	0.214103	0.0551618	1.50767	0.990963	2.29379	0.410564	0.207663	0.0480336	1.50767	1.00355	2.26502	0.499323	0.28837	0.0833567	1.64761	0.93624	2.89947	0.441578	0.810143	0.598956	1.55516	0.31781	7.60996	0.38707	0.30207	-0.0023921	0.969075	0.4	0.90948
anti-measles virus IgG	k_Bacteria.p_Firmicutes.c_Clostridia.o_Clostridiales.f_Lachnospiraceae.g_Blautia.s_Ruminococcus_torques	0.234529	0.10864	0.030868	1.26431	1.02183	1.56434	0.234529	0.118076	0.0470045	1.26431	1.00311	1.59354	0.193132	0.160933	0.230111	1.21304	0.884885	1.6629	-0.259684	0.430817	0.561541	0.771296	0.331514	1.79449	0.583452	0.632664	0.0379025	0.263435	0.576	0.90948
anti-measles virus IgG	k_Bacteria.p_Firmicutes.c_Clostridia.o_Clostridiales.f_Lachnospiraceae.g_Roseburia.s_Roseburia_hominis	-0.2159	0.103727	0.0373952	0.805816	0.657569	0.987484	-0.2159	0.0954351	0.0236806	0.805816	0.668343	0.971565	-0.225056	0.134847	0.0951233	0.798472	0.613021	1.04002	-0.846794	0.347919	0.0377413	0.428787	0.216814	0.848001	0.29775	0.508418	0.0484073	0.0919709	0.344	0.90948
anti-measles virus IgG	PWY.7392..taxadiene.biosynthesis..engineered.	0.339842	0.162394	0.0363759	1.40473	1.02178	1.93119	0.339842	0.159095	0.0326713	1.40473	1.02841	1.91874	0.526505	0.217224	0.0153596	1.693	1.106	2.59157	-0.231912	0.593504	0.70507	0.793016	0.247789	2.53795	0.404527	0.403471	0.0437228	0.342721	0.428	0.90948
anti-measles virus IgG	PWY.7456..mannan.degradation	0.188022	0.0806789	0.01978	1.20686	1.03034	1.41362	0.188022	0.0939793	0.0454276	1.20686	1.00383	1.45095	0.216381	0.128417	0.0919923	1.24158	0.965299	1.59692	0.581285	0.342029	0.123441	1.78833	0.914761	3.49615	0.690133	0.745927	-0.0301859	0.262321	0.673	0.90948
anti-measles virus IgG	PWY.7013..L.1.2.propanediol.degradation	0.419031	0.158371	0.00814802	1.52049	1.11474	2.07392	0.419031	0.197154	0.0335538	1.52049	1.03315	2.23771	0.417657	0.258857	0.106643	1.5184	0.914203	2.52191	0.646765	0.720471	0.392728	1.90935	0.465167	7.83726	0.775906	0.704986	-0.0174479	0.749949	0.804	0.90948
anti-measles virus IgG	LACTOSECAT.PWY..lactose.and.galactose.degradation.I	0.21164	0.0794667	0.007739	1.2357	1.05748	1.44397	0.21164	0.0921597	0.0216505	1.2357	1.03149	1.48034	0.253986	0.125363	0.0427643	1.28915	1.00831	1.64822	0.102958	0.335815	0.766128	1.10844	0.573935	2.14075	0.683826	0.603648	0.00833531	0.744165	0.7	0.90948
anti-measles virus IgG	PWY.5850..superpathway.of.menaquinol.6.biosynthesis.I	0.423947	0.247133	0.0862613	1.52798	0.941355	2.48017	0.423947	0.189144	0.0250004	1.52798	1.05467	2.21371	0.0682289	0.269389	0.800058	1.07061	0.631426	1.81527	0.56053	0.951554	0.570304	1.7516	0.271304	11.3087	0.072792	0.0482547	-0.010436	0.884668	0.093	0.90948
anti-measles virus IgG	PWY.5173..superpathway.of.acetyl.CoA.biosynthesis	0.314853	0.0989647	0.00146529	1.37006	1.12849	1.66333	0.314853	0.122448	0.0101308	1.37006	1.07773	1.74168	0.242634	0.172797	0.160272	1.2746	0.908421	1.78839	0.558171	0.446613	0.242898	1.74747	0.728193	4.19349	0.768745	0.718602	-0.0186496	0.584891	0.767	0.834781
anti-measles virus IgG	PENTOSE.P.PWY..pentose.phosphate.pathway	0.223857	0.0841738	0.00782648	1.25089	1.06064	1.47527	0.223857	0.0906438	0.0135251	1.25089	1.04728	1.49409	0.211273	0.121578	0.0822526	1.23525	0.973343	1.56763	-0.00547016	0.330375	0.987151	0.994545	0.520479	1.9004	0.568181	0.523869	0.0175815	0.48872	0.592	0.90948
anti-measles virus IgG	POLYAMSYN.PWY..superpathway.of.polyamine.biosynthesis.I	0.188496	0.107149	0.0785439	1.20743	0.978714	1.4896	0.188496	0.0893216	0.034832	1.20743	1.01352	1.43845	0.244212	0.122857	0.0468376	1.27661	1.00342	1.62419	0.186972	0.41161	0.660408	1.20559	0.538062	2.70128	0.155933	0.109113	0.000116833	0.997013	0.176	0.90948

## Sheet: S5
Supplementary Table 5. Two-sample BMR identifying 40 potential causal associations between gut microbiome features and serum anti-rubella virus IgG
Exposure	Outcome	Multiplicative random effects(IVW)						Fixed effects(IVW)						Weighted median						MR Egger						Heterogeneity		Pleiotropy		MR-PRESSO Global Test	FDR_Adjust
		beta	se	P	or	lowci	highci	beta	se	P	or	lowci	highci	beta	se	P	or	lowci	highci	beta	se	P	or	lowci	highci	P(IVW)	P(MR Egger)	intercept	P	P	P
20 potential causal associations from gut microbiome to serum anti-rubella virus IgG
k__Bacteria.p__Bacteroidetes.c__Bacteroidia.o__Bacteroidales.f__Bacteroidaceae.g__Bacteroides.s__Bacteroides_intestinalis	anti-rubella virus IgG	0.115764	0.052509	0.0274783	1.12273	1.01293	1.24444	0.115764	0.0482097	0.0163386	1.12273	1.0215	1.23399	0.115481	0.0618392	0.0618403	1.12241	0.994292	1.26704	0.207724	0.251959	0.496367	1.23087	0.751176	2.01691	0.313199	0.18983	-0.0203646	0.742661	0.404	0.684404
k__Bacteria.p__Firmicutes.c__Clostridia.o__Clostridiales.f__Ruminococcaceae.g__Ruminococcaceae_noname	anti-rubella virus IgG	0.0671617	0.0378916	0.0763169	1.06947	0.992919	1.15192	0.0671617	0.0335552	0.0453351	1.06947	1.00139	1.14217	0.0335417	0.0464218	0.46996	1.03411	0.944174	1.13261	-0.111008	0.205657	0.608786	0.894931	0.598041	1.33921	0.257999	0.245385	0.0360711	0.411742	0.295	0.877802
k__Bacteria.p__Firmicutes.c__Clostridia.o__Clostridiales.f__Eubacteriaceae.g__Eubacterium.s__Eubacterium_hallii	anti-rubella virus IgG	-0.104449	0.0566689	0.0653067	0.90082	0.806122	1.00664	-0.104449	0.0464381	0.0244987	0.90082	0.82245	0.986659	-0.0714038	0.0628754	0.256107	0.931086	0.823131	1.0532	-0.298887	0.277559	0.31295	0.741643	0.430459	1.27779	0.145227	0.126594	0.0271825	0.494071	0.167	0.877802
PWY.7323..superpathway.of.GDP.mannose.derived.O.antigen.building.blocks.biosynthesis	anti-rubella virus IgG	0.187424	0.10725	0.0805435	1.20614	0.977471	1.4883	0.187424	0.0943643	0.0470144	1.20614	1.00247	1.45118	0.0841984	0.132718	0.525809	1.08784	0.838678	1.41104	0.867025	0.759579	0.336541	2.37982	0.537005	10.5466	0.270588	0.255013	-0.0669671	0.432539	0.335	0.877802
PYRIDNUCSAL.PWY..NAD.salvage.pathway.I	anti-rubella virus IgG	0.143621	0.0493021	0.00357886	1.15445	1.04811	1.27157	0.143621	0.0564972	0.0110192	1.15445	1.03343	1.28963	0.14396	0.0741794	0.0522941	1.15484	0.99857	1.33556	0.538114	0.343717	0.156081	1.71277	0.873216	3.35953	0.652357	0.703066	-0.0536919	0.278133	0.676	0.647176
THRESYN.PWY..superpathway.of.L.threonine.biosynthesis	anti-rubella virus IgG	0.141634	0.0598506	0.0179594	1.15215	1.02462	1.29556	0.141634	0.0699055	0.0427572	1.15215	1.00463	1.32134	0.173917	0.0922426	0.0593716	1.18996	0.993145	1.42577	0.514304	0.308921	0.134511	1.67247	0.912852	3.06421	0.67898	0.750789	-0.0370957	0.250642	0.694	0.877802
UBISYN.PWY..superpathway.of.ubiquinol.8.biosynthesis..prokaryotic.	anti-rubella virus IgG	0.133804	0.0631835	0.0342003	1.14317	1.01001	1.29388	0.133804	0.0534912	0.0123696	1.14317	1.02938	1.26953	0.103077	0.0818829	0.208088	1.10858	0.944204	1.30157	0.086684	0.289708	0.78431	1.09055	0.618076	1.9242	0.23271	0.136922	0.0096516	0.877263	0.268	0.647176
PWY.5971..palmitate.biosynthesis.II..bacteria.and.plants.	anti-rubella virus IgG	0.130262	0.0382657	0.000663738	1.13913	1.05682	1.22785	0.130262	0.0641037	0.0421491	1.13913	1.00463	1.29163	0.106297	0.0823816	0.196945	1.11215	0.946324	1.30704	0.274972	0.255348	0.317252	1.31649	0.798109	2.17158	0.943378	0.926503	-0.0151138	0.576613	0.937	0.877802
PWY.5838..superpathway.of.menaquinol.8.biosynthesis.I	anti-rubella virus IgG	0.118552	0.103517	0.25211	1.12587	0.919117	1.37912	0.118552	0.0575837	0.0395161	1.12587	1.0057	1.26038	0.0144255	0.0781143	0.853487	1.01453	0.870508	1.18238	0.758836	0.394413	0.194256	2.13579	0.985887	4.62689	0.0213456	0.130179	-0.140845	0.238817	0.081	0.877802
PWY.5505..L.glutamate.and.L.glutamine.biosynthesis	anti-rubella virus IgG	0.110517	0.0389124	0.00450919	1.11686	1.03484	1.20537	0.110517	0.0448497	0.0137332	1.11686	1.02287	1.21948	0.124182	0.0621902	0.0458466	1.13222	1.00229	1.27899	0.195119	0.178415	0.292581	1.21546	0.85678	1.72428	0.731676	0.681994	-0.0101468	0.631782	0.77	0.647176
PWY.6708..ubiquinol.8.biosynthesis..prokaryotic.	anti-rubella virus IgG	0.107128	0.0635801	0.0920032	1.11308	0.982663	1.2608	0.107128	0.0482387	0.0263657	1.11308	1.01266	1.22345	0.108221	0.0698282	0.121186	1.11429	0.971764	1.27773	0.0727729	0.343737	0.839341	1.07549	0.54829	2.1096	0.0954047	0.0589305	0.00532703	0.922082	0.126	0.877802
HEMESYN2.PWY..heme.biosynthesis.II..anaerobic.	anti-rubella virus IgG	-0.120931	0.0804748	0.132913	0.886095	0.756796	1.03749	-0.120931	0.0618194	0.0504427	0.886095	0.78498	1.00024	-0.169521	0.0877032	0.0532497	0.844069	0.710761	1.00238	-1.03354	0.410122	0.0303827	0.355744	0.159234	0.794768	0.067855	0.262359	0.0824148	0.0476011	0.072	0.877802
PWY.6609..adenine.and.adenosine.salvage.III	anti-rubella virus IgG	-0.243738	0.103875	0.0189532	0.783693	0.639331	0.960652	-0.243738	0.0761608	0.0013728	0.783693	0.67502	0.909862	-0.211471	0.120469	0.0791913	0.809393	0.639167	1.02495	0.383397	0.61842	0.558077	1.46726	0.436614	4.93079	0.0715875	0.0862509	-0.0556582	0.343342	0.099	0.295971
PWY.841..superpathway.of.purine.nucleotides.de.novo.biosynthesis.I	anti-rubella virus IgG	-0.212987	0.0812547	0.00876125	0.808166	0.689184	0.94769	-0.212987	0.0673713	0.00157014	0.808166	0.708196	0.922249	-0.207139	0.0958245	0.0306455	0.812907	0.673711	0.980863	-0.42894	0.359809	0.26737	0.651199	0.32169	1.31823	0.158509	0.130398	0.0255969	0.554179	0.2	0.295971
PWY_GLYCOLYSIS.E.D..superpathway.of.glycolysis.and.Entner.Doudoroff	anti-rubella virus IgG	-0.190703	0.0625983	0.00231549	0.826378	0.73096	0.93425	-0.190703	0.0717013	0.00782122	0.826378	0.718034	0.951069	-0.192081	0.0986068	0.0514216	0.82524	0.680212	1.00119	0.037462	0.551609	0.947753	1.03817	0.352152	3.06061	0.636298	0.5487	-0.02083	0.689047	0.654	0.647176
PWY_HEME.BIOSYNTHESIS.II..heme.biosynthesis.I..aerobic.	anti-rubella virus IgG	-0.14247	0.0623282	0.0222658	0.867214	0.767488	0.979898	-0.14247	0.0562424	0.0113045	0.867214	0.776697	0.968279	-0.185117	0.0781615	0.0178657	0.831007	0.712972	0.968584	0.0621278	0.210391	0.774466	1.0641	0.70452	1.6072	0.266676	0.274811	-0.0245711	0.335265	0.293	0.647176
PWY0.1533..methylphosphonate.degradation.I	anti-rubella virus IgG	-0.135653	0.0700516	0.0528105	0.873146	0.761128	1.00165	-0.135653	0.0650783	0.0371188	0.873146	0.768583	0.991933	-0.0821081	0.0845005	0.331206	0.921172	0.780571	1.0871	0.139611	0.233134	0.610071	1.14983	0.728089	1.81585	0.323882	0.37453	-0.0447648	0.343871	0.388	0.877802
GLYCOCAT.PWY..glycogen.degradation.I..bacterial.	anti-rubella virus IgG	-0.130353	0.0800912	0.103618	0.877785	0.750263	1.02698	-0.130353	0.0618671	0.0351189	0.877785	0.777546	0.990948	-0.0414473	0.0914993	0.650564	0.9594	0.801888	1.14785	-0.276521	0.429327	0.540045	0.758417	0.326933	1.75937	0.0985849	0.0678398	0.0159426	0.738561	0.116	0.877802
PWY.6690..cinnamate.and.3.hydroxycinnamate.degradation.to.2.oxopent.4.enoate	anti-rubella virus IgG	-0.095797	0.0839778	0.253977	0.908648	0.770748	1.07122	-0.095797	0.0461835	0.0380543	0.908648	0.830011	0.994737	-0.0275577	0.0762261	0.717706	0.972819	0.837812	1.12958	-0.692229	0.308117	0.11028	0.500459	0.273586	0.915468	0.0102245	0.125101	0.117685	0.142236	0.033	0.877802
PWY.6891..thiazole.biosynthesis.II..Bacillus.	anti-rubella virus IgG	-0.0954817	0.0454244	0.0355542	0.908935	0.831509	0.993571	-0.0954817	0.0360432	0.00807092	0.908935	0.846939	0.975469	-0.0326018	0.0496589	0.511493	0.967924	0.878154	1.06687	-0.229002	0.196924	0.269479	0.795327	0.540656	1.16996	0.0871011	0.0759175	0.0233047	0.499848	0.092	0.647176
20 potential causal associations from serum anti-rubella virus IgG to gut microbiome
anti-rubella virus IgG	k_Bacteria.p_Verrucomicrobia.c_Verrucomicrobiae.o_Verrucomicrobiales.f_Verrucomicrobiaceae	0.147598	0.0788417	0.0611947	1.15905	0.993093	1.35273	0.147598	0.0749453	0.0489054	1.15905	1.00071	1.34244	0.194755	0.107636	0.0703903	1.21501	0.98392	1.50038	-0.140708	0.358399	0.706294	0.868743	0.430344	1.75375	0.354808	0.326633	0.0296757	0.436314	0.382	0.983423
anti-rubella virus IgG	k_Bacteria.p_Verrucomicrobia.c_Verrucomicrobiae.o_Verrucomicrobiales.f_Verrucomicrobiaceae	0.147649	0.078853	0.0611432	1.15911	0.993121	1.35283	0.147649	0.0749454	0.0488282	1.15911	1.00076	1.34251	0.194772	0.106345	0.0670249	1.21503	0.986428	1.49662	-0.140435	0.358483	0.706898	0.868981	0.430391	1.75451	0.35459	0.326307	0.0296528	0.436755	0.371	0.983423
anti-rubella virus IgG	k_Bacteria.p_Verrucomicrobia.c_Verrucomicrobiae.o_Verrucomicrobiales.f_Verrucomicrobiaceae.g_Akkermansia	0.147521	0.0790629	0.06206	1.15896	0.992585	1.35322	0.147521	0.0749439	0.0490198	1.15896	1.00063	1.34234	0.19464	0.110915	0.0792832	1.21487	0.977504	1.50988	-0.142611	0.359282	0.70324	0.867091	0.428783	1.75344	0.350496	0.323156	0.0298636	0.434624	0.359	0.983423
anti-rubella virus IgG	k_Bacteria.p_Firmicutes.c_Clostridia.o_Clostridiales.f_Ruminococcaceae.g_Anaerotruncus	-0.437731	0.149513	0.00341477	0.6455	0.481535	0.865295	-0.437731	0.160336	0.00633185	0.6455	0.471428	0.883846	-0.400329	0.218493	0.0669181	0.6701	0.436671	1.02831	-0.493766	0.713929	0.511457	0.610323	0.150609	2.47325	0.541339	0.434108	0.00576223	0.938057	0.543	0.983423
anti-rubella virus IgG	k_Bacteria.p_Verrucomicrobia.c_Verrucomicrobiae.o_Verrucomicrobiales	0.147635	0.0788371	0.0611152	1.15909	0.993138	1.35277	0.147635	0.0749454	0.0488495	1.15909	1.00074	1.34249	0.194774	0.106056	0.0662793	1.21504	0.986991	1.49577	-0.140467	0.358401	0.706771	0.868952	0.430446	1.75418	0.354899	0.326627	0.0296547	0.436627	0.354	0.983423
anti-rubella virus IgG	k_Bacteria.p_Verrucomicrobia	0.147664	0.0788566	0.0611283	1.15912	0.993129	1.35286	0.147664	0.0749454	0.048805	1.15912	1.00077	1.34253	0.194794	0.106703	0.0679145	1.21506	0.985759	1.4977	-0.140514	0.358489	0.706747	0.868912	0.430351	1.7544	0.354521	0.326282	0.0296625	0.436619	0.375	0.983423
anti-rubella virus IgG	k_Bacteria.p_Actinobacteria.c_Actinobacteria.o_Coriobacteriales.f_Coriobacteriaceae.g_Adlercreutzia.s_Adlercreutzia_equolifaciens	-0.206446	0.0864032	0.0168789	0.81347	0.686742	0.963584	-0.206446	0.099283	0.0375831	0.81347	0.669623	0.988218	-0.12313	0.132664	0.353337	0.884149	0.68171	1.1467	-0.383459	0.44168	0.414066	0.6815	0.286748	1.61969	0.640624	0.552672	0.0182421	0.693155	0.667	0.983423
anti-rubella virus IgG	k_Bacteria.p_Firmicutes.c_Erysipelotrichia.o_Erysipelotrichales.f_Erysipelotrichaceae.g_Holdemania.s_Holdemania_filiformis	-0.299496	0.136433	0.0281498	0.741191	0.567278	0.968421	-0.299496	0.124365	0.016031	0.741191	0.580857	0.945784	-0.385642	0.165637	0.0198998	0.680014	0.491501	0.94083	0.69207	0.551946	0.250139	1.99785	0.67723	5.8937	0.292117	0.513401	-0.102067	0.107726	0.315	0.983423
anti-rubella virus IgG	k_Bacteria.p_Verrucomicrobia.c_Verrucomicrobiae.o_Verrucomicrobiales.f_Verrucomicrobiaceae.g_Akkermansia.s_Akkermansia_muciniphila	0.194906	0.0730854	0.00765715	1.2152	1.05302	1.40236	0.194906	0.0795376	0.0142662	1.2152	1.03978	1.4202	0.256517	0.108626	0.018203	1.29242	1.04457	1.59907	0.0372613	0.355691	0.919982	1.03796	0.516907	2.08426	0.550254	0.457199	0.0158625	0.665298	0.563	0.983423
anti-rubella virus IgG	k_Bacteria.p_Bacteroidetes.c_Bacteroidia.o_Bacteroidales.f_Rikenellaceae.g_Alistipes.s_Alistipes_shahii	-0.146783	0.074242	0.048031	0.863481	0.746546	0.998732	-0.146783	0.0682893	0.0315998	0.863481	0.755307	0.987147	-0.144815	0.096147	0.13202	0.865182	0.716582	1.0446	-0.396303	0.338993	0.280644	0.672803	0.346204	1.30751	0.305338	0.27166	0.0257134	0.474624	0.336	0.983423
anti-rubella virus IgG	k_Bacteria.p_Firmicutes.c_Clostridia.o_Clostridiales.f_Eubacteriaceae.g_Eubacterium.s_Eubacterium_eligens	0.186546	0.0532496	0.000459638	1.20508	1.08565	1.33765	0.186546	0.0726039	0.0101885	1.20508	1.04524	1.38937	0.15429	0.0954323	0.105933	1.16683	0.967773	1.40683	0.470944	0.322283	0.187326	1.60151	0.851522	3.01204	0.828774	0.837028	-0.0293209	0.395183	0.834	0.983423
anti-rubella virus IgG	k_Bacteria.p_Actinobacteria.c_Actinobacteria.o_Coriobacteriales.f_Coriobacteriaceae.g_Adlercreutzia.s_Adlercreutzia_equolifaciens	-0.20521	0.0859604	0.0169744	0.814476	0.688189	0.963939	-0.20521	0.0991267	0.0384356	0.814476	0.670656	0.989138	-0.133924	0.139708	0.33776	0.874656	0.665144	1.15016	-0.371556	0.440985	0.427322	0.68966	0.290577	1.63685	0.645443	0.555468	0.0171428	0.710167	0.653	0.983423
anti-rubella virus IgG	k_Bacteria.p_Bacteroidetes.c_Bacteroidia.o_Bacteroidales.f_Bacteroidaceae.g_Bacteroides.s_Bacteroides_cellulosilyticus	0.219445	0.112988	0.0521126	1.24538	0.997991	1.55411	0.219445	0.0983878	0.0257206	1.24538	1.02696	1.51026	0.3054	0.139315	0.0283689	1.35717	1.03287	1.78329	0.62799	0.513188	0.260652	1.87384	0.685327	5.12351	0.228498	0.210411	-0.0421031	0.440832	0.27	0.983423
anti-rubella virus IgG	k_Bacteria.p_Bacteroidetes.c_Bacteroidia.o_Bacteroidales.f_Bacteroidaceae.g_Bacteroides.s_Bacteroides_finegoldii	-0.304549	0.120716	0.0116406	0.737456	0.582077	0.934311	-0.304549	0.135774	0.0248927	0.737456	0.56515	0.962297	-0.361783	0.176831	0.0407638	0.696433	0.492445	0.984921	-1.34145	0.602284	0.0612169	0.261466	0.0803046	0.851315	0.610994	0.865776	0.107006	0.120546	0.62	0.983423
anti-rubella virus IgG	k_Bacteria.p_Bacteroidetes.c_Bacteroidia.o_Bacteroidales.f_Bacteroidaceae.g_Bacteroides.s_Bacteroides_plebeius	-0.278154	0.0941624	0.00313699	0.75718	0.629574	0.910651	-0.278154	0.139564	0.0462592	0.75718	0.57597	0.995402	-0.298083	0.175311	0.0890719	0.74224	0.526401	1.04658	-0.91406	0.619226	0.183419	0.400893	0.119106	1.34935	0.887923	0.924775	0.0653469	0.326874	0.918	0.983423
anti-rubella virus IgG	PWY.841..superpathway.of.purine.nucleotides.de.novo.biosynthesis.I	0.162611	0.0449573	0.000298036	1.17658	1.07734	1.28496	0.162611	0.0661118	0.0139081	1.17658	1.03358	1.33936	0.180515	0.0865422	0.036991	1.19783	1.01095	1.41926	0.128689	0.293806	0.674579	1.13734	0.639435	2.02293	0.883176	0.81522	0.00349575	0.909004	0.885	0.983423
anti-rubella virus IgG	GALACTARDEG.PWY..D.galactarate.degradation.I	-0.252896	0.121383	0.0372103	0.776549	0.612133	0.985127	-0.252896	0.1252	0.0433903	0.776549	0.60757	0.992524	-0.134013	0.170346	0.431451	0.874579	0.626322	1.22124	0.331426	0.527414	0.552897	1.39295	0.495441	3.91634	0.473911	0.508564	-0.0608368	0.297549	0.498	0.983423
anti-rubella virus IgG	PWY.6545..pyrimidine.deoxyribonucleotides.de.novo.biosynthesis.III	0.149372	0.0384259	0.000101382	1.1611	1.07687	1.25193	0.149372	0.0667016	0.0251299	1.1611	1.01881	1.32327	0.123951	0.0832575	0.136549	1.13196	0.961526	1.3326	-0.0496117	0.296427	0.871815	0.951599	0.532268	1.70129	0.954111	0.949186	0.020506	0.51304	0.965	0.983423
anti-rubella virus IgG	PWY.4984..urea.cycle	0.167619	0.0682873	0.0141035	1.18249	1.03435	1.35183	0.167619	0.0711246	0.0184383	1.18249	1.02862	1.35937	0.223099	0.0958006	0.0198706	1.24994	1.03596	1.50813	0.49479	0.317066	0.169655	1.64015	0.881034	3.05335	0.487997	0.502055	-0.0329679	0.330419	0.542	0.983423
anti-rubella virus IgG	PWY.6121..5.aminoimidazole.ribonucleotide.biosynthesis.I	0.0276012	0.0669956	0.68035	1.02799	0.901486	1.17224	0.0276012	0.065235	0.672219	1.02799	0.904603	1.1682	-0.000478808	0.0893139	0.995723	0.999521	0.839009	1.19074	0.79845	0.289909	0.0283343	2.22209	1.25889	3.92227	0.391926	0.994978	-0.079439	0.0293845	0.41	0.983423

## Sheet: S6
Supplementary Table 6. Two-sample BMR identifying 28 potential causal associations between gut microbiome features and serum anti-mumps virus IgG
Exposure	Outcome	Multiplicative random effects(IVW)						Fixed effects(IVW)						Weighted median						MR Egger						Heterogeneity		Pleiotropy		MR-PRESSO Global Test	FDR_Adjust
		beta	se	P	or	lowci	highci	beta	se	P	or	lowci	highci	beta	se	P	or	lowci	highci	beta	se	P	or	lowci	highci	P(IVW)	P(MR Egger)	intercept	P	P	P
18 potential causal associations from gut microbiome to serum anti-mumps virus IgG
k__Bacteria.p__Firmicutes.c__Clostridia.o__Clostridiales.f__Ruminococcaceae.g__Subdoligranulum	anti-mumps virus IgG	0.0390319	0.0375347	0.298391	1.0398	0.966053	1.11918	0.0390319	0.0292369	0.181868	1.0398	0.981894	1.10113	-0.00314727	0.0435633	0.942406	0.996858	0.915274	1.08571	0.410293	0.141989	0.0147159	1.50726	1.1411	1.99091	0.071401	0.365516	-0.0357783	0.021514	0.076	0.89591
k__Bacteria.p__Bacteroidetes.c__Bacteroidia.o__Bacteroidales.f__Bacteroidaceae.g__Bacteroides.s__Bacteroides_ovatus	anti-mumps virus IgG	0.017353	0.0277335	0.531508	1.0175	0.963672	1.07434	0.017353	0.0259197	0.503181	1.0175	0.967104	1.07053	0.0428044	0.0362027	0.237065	1.04373	0.97224	1.12049	0.273771	0.106997	0.0250621	1.31491	1.06615	1.62171	0.314705	0.72144	-0.0278187	0.0294895	0.316	0.922769
k__Bacteria.p__Firmicutes.c__Clostridia.o__Clostridiales.f__Lachnospiraceae	anti-mumps virus IgG	0.0827494	0.0282134	0.00335721	1.08627	1.02783	1.14803	0.0827494	0.0346721	0.0170037	1.08627	1.0149	1.16266	0.0652493	0.0461252	0.157182	1.06743	0.975158	1.16842	0.287954	0.143498	0.0796875	1.3337	1.00672	1.76687	0.743988	0.875767	-0.0189919	0.178792	0.762	0.89591
k__Bacteria.p__Firmicutes.c__Clostridia.o__Clostridiales.f__Eubacteriaceae.g__Eubacterium.s__Eubacterium_rectale	anti-mumps virus IgG	0.0774171	0.0374439	0.0386825	1.08049	1.00404	1.16277	0.0774171	0.0338519	0.0221996	1.08049	1.01113	1.15461	0.0680744	0.0481063	0.157044	1.07044	0.974127	1.17629	0.0314158	0.215138	0.887119	1.03191	0.676885	1.57316	0.269651	0.20385	0.0041886	0.832674	0.282	0.89591
k__Bacteria.p__Firmicutes.c__Clostridia.o__Clostridiales.f__Ruminococcaceae.g__Ruminococcus.s__Ruminococcus_callidus	anti-mumps virus IgG	-0.063465	0.0368033	0.0846289	0.938507	0.873192	1.00871	-0.063465	0.0288069	0.0275868	0.938507	0.886986	0.993021	-0.0378914	0.040537	0.349925	0.962818	0.889279	1.04244	-0.189621	0.175844	0.359858	0.827273	0.586094	1.1677	0.16298	0.136819	0.026502	0.515127	0.251	0.89591
PWY.5345..superpathway.of.L.methionine.biosynthesis..by.sulfhydrylation.	anti-mumps virus IgG	0.0290345	0.0470307	0.537003	1.02946	0.938807	1.12887	0.0290345	0.0342853	0.397079	1.02946	0.962554	1.10102	0.0246172	0.0488215	0.614101	1.02492	0.931394	1.12784	0.464032	0.187983	0.0388024	1.59047	1.1003	2.29901	0.049741	0.267005	-0.0426937	0.0457046	0.057	0.922769
PWY66.422..D.galactose.degradation.V..Leloir.pathway.	anti-mumps virus IgG	0.0838508	0.0251614	0.000860638	1.08747	1.03514	1.14244	0.0838508	0.0413063	0.0423591	1.08747	1.00289	1.17917	0.0882578	0.0506235	0.0812612	1.09227	0.989096	1.20621	0.164543	0.177872	0.397385	1.17885	0.831864	1.67058	0.897752	0.847928	-0.00852505	0.660541	0.887	0.89591
P164.PWY..purine.nucleobases.degradation.I..anaerobic.	anti-mumps virus IgG	0.0731625	0.0185315	7.88042e-05	1.07591	1.03753	1.1157	0.0731625	0.0219883	0.000876826	1.07591	1.03052	1.12329	0.0476044	0.0295554	0.107248	1.04876	0.989729	1.1113	0.028223	0.0870604	0.753211	1.02863	0.867261	1.22001	0.715696	0.656031	0.00660706	0.606621	0.746	0.340208
RHAMCAT.PWY..L.rhamnose.degradation.I	anti-mumps virus IgG	0.0721605	0.0385882	0.0614815	1.07483	0.996534	1.15927	0.0721605	0.0327151	0.0274034	1.07483	1.00807	1.14601	0.0534207	0.0453694	0.239011	1.05487	0.96512	1.15297	0.356117	0.295159	0.258371	1.42778	0.800599	2.54627	0.177011	0.181813	-0.0266548	0.357191	0.197	0.89591
PWY.7209..superpathway.of.pyrimidine.ribonucleosides.degradation	anti-mumps virus IgG	0.064811	0.0250558	0.00969086	1.06696	1.01583	1.12066	0.064811	0.0243326	0.00773205	1.06696	1.01727	1.11908	0.0906568	0.034357	0.00832319	1.09489	1.02359	1.17116	0.0938091	0.129584	0.482986	1.09835	0.851995	1.41594	0.38921	0.31864	-0.00313398	0.823157	0.415	0.89591
PHOSLIPSYN.PWY..superpathway.of.phospholipid.biosynthesis.I..bacteria.	anti-mumps virus IgG	0.0108521	0.0347261	0.754656	1.01091	0.944395	1.08211	0.0108521	0.0311667	0.727693	1.01091	0.951006	1.07459	-0.0195405	0.0428626	0.648471	0.980649	0.90163	1.06659	-0.315364	0.138676	0.0439888	0.729523	0.555899	0.957375	0.247093	0.615483	0.0319836	0.0343625	0.245	0.963661
PWY.6163..chorismate.biosynthesis.from.3.dehydroquinate	anti-mumps virus IgG	-0.108308	0.0610552	0.076073	0.897351	0.796143	1.01142	-0.108308	0.0520667	0.0375086	0.897351	0.810293	0.993762	-0.0698706	0.0673332	0.299417	0.932514	0.817223	1.06407	0.137064	0.256163	0.646133	1.1469	0.694186	1.89486	0.248257	0.24972	-0.0293734	0.427855	0.347	0.89591
PWY.841..superpathway.of.purine.nucleotides.de.novo.biosynthesis.I	anti-mumps virus IgG	-0.0846022	0.0286178	0.00311378	0.918878	0.868756	0.971891	-0.0846022	0.0319198	0.00803816	0.918878	0.863152	0.978202	-0.0959494	0.0426417	0.0244408	0.90851	0.835665	0.987705	0.0330061	0.144006	0.823838	1.03356	0.779388	1.37061	0.625116	0.602113	-0.0138541	0.423982	0.661	0.89591
PWY.6507..4.deoxy.L.threo.hex.4.enopyranuronate.degradation	anti-mumps virus IgG	-0.0827671	0.0245754	0.000757467	0.920566	0.877275	0.965992	-0.0827671	0.0389351	0.0335225	0.920566	0.852928	0.993567	-0.0713894	0.0496197	0.150227	0.931099	0.84481	1.0262	-0.0475345	0.20265	0.822347	0.953578	0.640998	1.41859	0.90383	0.838621	-0.00330918	0.865212	0.914	0.89591
PWY.7400..L.arginine.biosynthesis.IV..archaebacteria.	anti-mumps virus IgG	-0.0774955	0.0358885	0.0308239	0.925431	0.862572	0.992872	-0.0774955	0.0346882	0.0254793	0.925431	0.864603	0.990538	-0.0626643	0.0502612	0.212481	0.939259	0.851142	1.0365	-0.173059	0.170919	0.345001	0.841088	0.601661	1.17579	0.380469	0.317035	0.00896974	0.584524	0.391	0.89591
PWY_HEME.BIOSYNTHESIS.II..heme.biosynthesis.I..aerobic.	anti-mumps virus IgG	-0.0680576	0.0295237	0.0211561	0.934207	0.881682	0.989861	-0.0680576	0.0268357	0.0112099	0.934207	0.886339	0.984659	-0.055596	0.0403433	0.168181	0.945921	0.874005	1.02375	-0.120719	0.108509	0.29194	0.886283	0.716486	1.09632	0.273298	0.224687	0.00630951	0.623948	0.339	0.89591
PWY.7446..sulfoglycolysis	anti-mumps virus IgG	-0.037789	0.0130475	0.00377622	0.962916	0.938604	0.987858	-0.037789	0.0180789	0.0365977	0.962916	0.929393	0.997648	-0.0258773	0.0222941	0.245753	0.974455	0.932791	1.01798	0.0949315	0.0903277	0.333748	1.09958	0.92117	1.31255	0.819539	0.966047	-0.0290129	0.184364	0.836	0.89591
ECASYN.PWY..enterobacterial.common.antigen.biosynthesis	anti-mumps virus IgG	-0.0376213	0.0198701	0.0583095	0.963078	0.926291	1.00132	-0.0376213	0.0162043	0.02025	0.963078	0.932971	0.994156	-0.0331253	0.0241075	0.169422	0.967417	0.922769	1.01423	0.0221595	0.12715	0.865504	1.02241	0.796878	1.31176	0.130748	0.100523	-0.0103762	0.645068	0.131	0.89591
10 potential causal associations from serum anti-mumps virus IgG to gut microbiome
anti-mumps virus IgG	k_Bacteria.p_Firmicutes.c_Clostridia.o_Clostridiales.f_Ruminococcaceae.g_Ruminococcus	0.417982	0.128781	0.0011717	1.51889	1.18007	1.95501	0.417982	0.189874	0.0277101	1.51889	1.0469	2.20369	0.295083	0.252445	0.242443	1.34324	0.818969	2.20312	0.655926	1.17351	0.61521	1.92693	0.193177	19.2209	0.765145	0.615403	-0.0121713	0.850357	0.784	0.964164
anti-mumps virus IgG	k_Bacteria.p_Firmicutes.c_Clostridia.o_Clostridiales.f_Ruminococcaceae.g_Ruminococcus.s_Ruminococcus_lactaris	0.632195	0.158211	6.44512e-05	1.88174	1.38002	2.56585	0.632195	0.242715	0.00919587	1.88174	1.16938	3.02804	0.656704	0.31943	0.0397957	1.92843	1.0311	3.60668	-0.210986	1.5029	0.897251	0.809786	0.0425674	15.405	0.790793	0.711077	0.0431383	0.609468	0.816	0.964164
anti-mumps virus IgG	k_Bacteria.p_Bacteroidetes.c_Bacteroidia.o_Bacteroidales.f_Rikenellaceae.g_Alistipes.s_Alistipes_finegoldii	0.434631	0.167593	0.00950389	1.54439	1.11199	2.14494	0.434631	0.187278	0.0202985	1.54439	1.0699	2.22932	0.379884	0.245345	0.121535	1.46211	0.903939	2.36496	0.774452	1.17854	0.558014	2.1694	0.215349	21.8544	0.524396	0.374281	-0.0173883	0.789179	0.577	0.964164
anti-mumps virus IgG	k_Bacteria.p_Firmicutes.c_Clostridia.o_Clostridiales.f_Eubacteriaceae.g_Eubacterium.s_Eubacterium_eligens	0.420816	0.253617	0.0970643	1.5232	0.926562	2.50404	0.420816	0.193254	0.0294414	1.5232	1.04293	2.22464	0.176491	0.283918	0.534189	1.19302	0.683869	2.08125	1.80777	1.62065	0.34596	6.09683	0.254435	146.094	0.141869	0.138145	-0.0710045	0.449635	0.197	0.964164
anti-mumps virus IgG	k_Bacteria.p_Bacteroidetes.c_Bacteroidia.o_Bacteroidales.f_Bacteroidaceae.g_Bacteroides.s_Bacteroides_plebeius	0.747321	0.388948	0.0546824	2.11134	0.985095	4.52518	0.747321	0.369477	0.0431099	2.11134	1.02342	4.35575	1.09544	0.516437	0.0339096	2.99049	1.08678	8.2289	-2.76299	2.24419	0.305974	0.0631025	0.000775803	5.13265	0.350604	0.589627	0.17988	0.210965	0.418	0.964164
anti-mumps virus IgG	k_Bacteria.p_Firmicutes.c_Clostridia.o_Clostridiales.f_Lachnospiraceae.g_Dorea.s_Dorea_unclassified	0.850545	0.315388	0.00700042	2.34092	1.26161	4.34361	0.850545	0.325888	0.00905596	2.34092	1.23591	4.43393	0.593192	0.423728	0.161532	1.80976	0.788743	4.15245	3.28117	2.01062	0.201198	26.607	0.517035	1369.22	0.441414	0.523033	-0.124482	0.307954	0.493	0.964164
anti-mumps virus IgG	PWY.5918..superpathay.of.heme.biosynthesis.from.glutamate	0.500468	0.259729	0.0539943	1.64949	0.991435	2.74433	0.500468	0.237762	0.0352994	1.64949	1.03505	2.62868	0.630353	0.316299	0.0462719	1.87827	1.01046	3.49138	1.25917	1.80013	0.534606	3.52248	0.103407	119.991	0.311363	0.21232	-0.0387918	0.698109	0.375	0.964164
anti-mumps virus IgG	FAO.PWY..fatty.acid..beta..oxidation.I	0.460882	0.152086	0.00244221	1.58547	1.17679	2.13607	0.460882	0.217526	0.0341118	1.58547	1.03513	2.4284	0.306356	0.287323	0.286314	1.35847	0.773526	2.38574	0.0299895	1.34929	0.983663	1.03044	0.0731951	14.5066	0.743979	0.603985	0.0220394	0.767501	0.781	0.964164
anti-mumps virus IgG	ASPASN.PWY..superpathway.of.L.aspartate.and.L.asparagine.biosynthesis	0.381012	0.0971001	8.71231e-05	1.46377	1.21009	1.77062	0.381012	0.175239	0.0296871	1.46377	1.03826	2.06366	0.443277	0.221949	0.0458037	1.5578	1.00829	2.4068	-0.660268	1.08467	0.585703	0.516713	0.0616537	4.33051	0.873449	0.963412	0.0532413	0.402413	0.895	0.964164
anti-mumps virus IgG	NAGLIPASYN.PWY..lipid.IVA.biosynthesis	-0.355726	0.208927	0.0886371	0.700665	0.46523	1.05524	-0.355726	0.179717	0.0477749	0.700665	0.492642	0.996526	-0.199565	0.259074	0.441121	0.819087	0.492949	1.361	-0.620753	1.48254	0.703599	0.537539	0.0294065	9.826	0.248123	0.148054	0.013555	0.867795	0.293	0.964164

## Sheet: S7
Supplementary Table 7. Instrumental variables (IVs) of serum anti-virus IgGs and their explained variance for IgG levels
Exposure	Chromosome	Position	SNP	Other allele	Effect allele	EAF	Beta	SE	Pvalue	mr_keep	pval_origin	PVE	F statistic
anti-IAV IgG	1	95394352	rs1132	A	T	0.461935	-0.0363725	0.00791749	5.08e-06	TRUE	reported	0.0135019	21.1008
anti-IAV IgG	1	242696975	rs7521599	A	G	0.162581	0.052649	0.0103221	4.27e-07	TRUE	reported	0.00911729	26.0108
anti-IAV IgG	1	249200985	rs7536216	A	G	0.145161	0.0505498	0.0110683	5.76e-06	TRUE	reported	0.00666224	20.8548
anti-IAV IgG	2	30840070	rs12469630	C	T	0.129677	-0.0513977	0.0110601	3.96e-06	TRUE	reported	0.00627367	21.5923
anti-IAV IgG	2	109607376	rs3829885	C	T	0.132258	0.0586227	0.0117514	7.53e-07	TRUE	reported	0.00735147	24.8809
anti-IAV IgG	6	155556354	rs9767151	A	G	0.488387	0.039027	0.00762167	3.86e-07	TRUE	reported	0.0168634	26.2145
anti-IAV IgG	10	25227988	rs10828727	C	T	0.274839	0.0402878	0.00868851	4.16e-06	TRUE	reported	0.0110301	21.4972
anti-IAV IgG	10	43570355	rs2505997	C	T	0.3	-0.043005	0.0086751	8.8e-07	TRUE	reported	0.0132836	24.57
anti-IAV IgG	11	99829348	rs79386549	T	G	0.0670968	0.0704421	0.0157015	8.36e-06	TRUE	reported	0.00324287	20.1241
anti-IAV IgG	12	99835436	rs17029468	G	A	0.104516	0.0572678	0.0127282	7.88e-06	TRUE	reported	0.00487682	20.2402
anti-IAV IgG	13	91547662	rs9523174	C	T	0.0658065	0.0788849	0.0155143	4.63e-07	TRUE	reported	0.00409108	25.8485
anti-IAV IgG	21	21300067	rs8132821	G	A	0.217419	0.0437289	0.00941237	3.98e-06	TRUE	reported	0.00945311	21.5807
anti-measles virus IgG	3	1722281	rs12498043	G	A	0.346272	0.0546522	0.0121694	7.94e-06	TRUE	reported	0.00932693	20.1669
anti-measles virus IgG	3	140124527	rs10513110	C	G	0.0832482	0.0958141	0.0209195	5.25e-06	TRUE	reported	0.00327062	20.9757
anti-measles virus IgG	3	165617929	rs16849861	A	T	0.09857	-0.0867589	0.0194654	9.28e-06	TRUE	reported	0.003606	19.8639
anti-measles virus IgG	5	106327523	rs79443196	G	A	0.0561798	-0.117519	0.0254612	4.45e-06	TRUE	reported	0.00230768	21.302
anti-measles virus IgG	6	13561526	rs12207944	C	A	0.326864	0.0581815	0.0123956	3.07e-06	TRUE	reported	0.00990266	22.0288
anti-measles virus IgG	6	26336224	rs989134	C	A	0.45097	0.0545486	0.0114754	2.3e-06	TRUE	reported	0.0114294	22.5938
anti-measles virus IgG	9	14822966	rs12342625	T	C	0.0663943	-0.113566	0.0239352	2.4e-06	TRUE	reported	0.00285078	22.5102
anti-measles virus IgG	11	13201943	rs11820321	T	C	0.103677	-0.0859113	0.0193071	9.59e-06	TRUE	reported	0.0037589	19.7984
anti-measles virus IgG	17	31834588	rs67876598	A	G	0.115424	0.0817331	0.0181925	7.88e-06	TRUE	reported	0.00421007	20.1824
anti-measles virus IgG	19	48530619	rs4802419	A	C	0.107252	-0.0915746	0.0190684	1.81e-06	TRUE	reported	0.00451132	23.061
anti-measles virus IgG	20	49111256	rs718630	T	G	0.397855	-0.0554299	0.011918	3.76e-06	TRUE	reported	0.0105866	21.6292
anti-rubella virus IgG	6	33047031	rs1431403	T	C	0.318817	-0.100061	0.0174424	1.31e-08	TRUE	reported	0.0153698	32.9045
anti-rubella virus IgG	1	19194939	rs72651868	A	T	0.0935094	-0.150734	0.0285948	1.7e-07	TRUE	reported	0.0050654	27.7744
anti-rubella virus IgG	5	79095417	rs10043986	C	T	0.118817	-0.126767	0.0248056	3.91e-07	TRUE	reported	0.00588037	26.1137
anti-rubella virus IgG	1	211269515	rs36115666	C	T	0.226344	-0.0941656	0.0190951	9.68e-07	TRUE	reported	0.00915808	24.3162
anti-rubella virus IgG	3	22062200	rs9818439	G	A	0.368621	-0.0824719	0.017213	1.93e-06	TRUE	reported	0.0114899	22.951
anti-rubella virus IgG	16	77819441	rs12447457	G	A	0.102151	-0.128379	0.0275161	3.53e-06	TRUE	reported	0.00429346	21.7659
anti-rubella virus IgG	4	174623052	rs34174308	T	C	0.0970556	-0.125792	0.027436	5.18e-06	TRUE	reported	0.0039618	21.0163
anti-rubella virus IgG	12	99036808	rs143692734	G	A	0.0598477	-0.158943	0.0353887	7.99e-06	TRUE	reported	0.00244088	20.1677
anti-rubella virus IgG	3	40141240	rs2693479	C	T	0.476319	-0.0756777	0.0169063	8.55e-06	TRUE	reported	0.0107486	20.0354
anti-rubella virus IgG	21	46481505	rs2838760	G	A	0.293011	0.0791223	0.0177959	9.81e-06	TRUE	reported	0.00880646	19.766
anti-mumps virus IgG	3	20751951	rs112995365	A	G	0.0858931	-0.0687968	0.0146415	3.04e-06	TRUE	reported	0.00394422	22.0755
anti-mumps virus IgG	3	197102197	rs1024217	G	A	0.220137	-0.0528001	0.010142	2.41e-07	TRUE	reported	0.010587	27.0991
anti-mumps virus IgG	9	37406391	rs7047872	T	C	0.141638	-0.0546419	0.0118855	4.91e-06	TRUE	reported	0.00584666	21.1334
anti-mumps virus IgG	16	21097368	rs12185177	C	T	0.188851	-0.0481	0.0105295	5.63e-06	TRUE	reported	0.00727337	20.8654
anti-mumps virus IgG	17	28697679	rs9890393	A	T	0.45165	-0.0374133	0.00830555	7.56e-06	TRUE	reported	0.0114345	20.2893
anti-mumps virus IgG	19	3966520	rs1008128	A	G	0.387372	0.0404197	0.00858333	2.89e-06	TRUE	reported	0.011974	22.1729

## Sheet: S8
Supplementary Table 8. Instrumental variables used in MR analysis of the association between gut microbiome feature and anti-IAV IgG.
Exposure(Gut microbiome feature)	SNP	Effect allele	Other allele	EAF	Exposure			Outcome(anti-IAV IgG)
					Beta	SE	P-value	Beta	SE	P-value
ANAEROFRUCAT.PWY..homolactic.fermentation	rs11826488	A	G	0.0763678	0.153784	0.0345929	8.76725e-06	0.0213956	0.0131257	0.103501
ANAEROFRUCAT.PWY..homolactic.fermentation	rs17194003	G	A	0.201727	-0.102927	0.021032	9.8892e-07	0.00878349	0.00929791	0.345123
ANAEROFRUCAT.PWY..homolactic.fermentation	rs62335789	C	G	0.168684	-0.0977054	0.021882	8.00284e-06	0.000118656	0.0103652	0.990869
ANAEROFRUCAT.PWY..homolactic.fermentation	rs9947104	G	A	0.303897	-0.0795727	0.017523	5.5977e-06	-0.00215308	0.00837481	0.797178
ANAEROFRUCAT.PWY..homolactic.fermentation	rs9990334	A	G	0.424436	0.0741908	0.0167253	9.17124e-06	-8.84218e-05	0.00814483	0.991341
ANAGLYCOLYSIS.PWY..glycolysis.III..from.glucose.	rs12704084	G	C	0.599698	-0.0736196	0.0166029	9.24433e-06	-0.00453003	0.00803746	0.573181
ANAGLYCOLYSIS.PWY..glycolysis.III..from.glucose.	rs2650470	G	A	0.45345	0.0739823	0.0166039	8.36093e-06	0.00455971	0.00782334	0.560176
ANAGLYCOLYSIS.PWY..glycolysis.III..from.glucose.	rs35731059	A	C	0.104757	0.129356	0.0262545	8.35021e-07	0.00121964	0.0134583	0.927815
ANAGLYCOLYSIS.PWY..glycolysis.III..from.glucose.	rs4878062	G	A	0.402286	0.0760825	0.0164219	3.60417e-06	0.00135733	0.00794319	0.864363
ANAGLYCOLYSIS.PWY..glycolysis.III..from.glucose.	rs605262	A	G	0.676757	-0.0757354	0.0170586	9.00755e-06	-0.00543424	0.00922959	0.556179
ANAGLYCOLYSIS.PWY..glycolysis.III..from.glucose.	rs62271914	A	G	0.42331	-0.0740607	0.0162991	5.52354e-06	0.00520523	0.00788515	0.509368
ANAGLYCOLYSIS.PWY..glycolysis.III..from.glucose.	rs7041639	G	A	0.0875309	-0.157604	0.0341699	3.98111e-06	-0.00986634	0.0132765	0.457621
ANAGLYCOLYSIS.PWY..glycolysis.III..from.glucose.	rs8101993	C	T	0.180021	-0.100985	0.0223014	5.94964e-06	-0.000895726	0.00925598	0.922932
ANAEROFRUCAT.PWY..homolactic.fermentation	rs11826488	A	G	0.0763678	0.153784	0.0345929	8.76725e-06	0.0213956	0.0131257	0.103501
ANAEROFRUCAT.PWY..homolactic.fermentation	rs17194003	G	A	0.201727	-0.102927	0.021032	9.8892e-07	0.00878349	0.00929791	0.345123
ANAEROFRUCAT.PWY..homolactic.fermentation	rs62335789	C	G	0.168684	-0.0977054	0.021882	8.00284e-06	0.000118656	0.0103652	0.990869
ANAEROFRUCAT.PWY..homolactic.fermentation	rs9947104	G	A	0.303897	-0.0795727	0.017523	5.5977e-06	-0.00215308	0.00837481	0.797178
ANAEROFRUCAT.PWY..homolactic.fermentation	rs9990334	A	G	0.424436	0.0741908	0.0167253	9.17124e-06	-8.84218e-05	0.00814483	0.991341
ANAGLYCOLYSIS.PWY..glycolysis.III..from.glucose.	rs12704084	G	C	0.599698	-0.0736196	0.0166029	9.24433e-06	-0.00453003	0.00803746	0.573181
ANAGLYCOLYSIS.PWY..glycolysis.III..from.glucose.	rs2650470	G	A	0.45345	0.0739823	0.0166039	8.36093e-06	0.00455971	0.00782334	0.560176
ANAGLYCOLYSIS.PWY..glycolysis.III..from.glucose.	rs35731059	A	C	0.104757	0.129356	0.0262545	8.35021e-07	0.00121964	0.0134583	0.927815
ANAGLYCOLYSIS.PWY..glycolysis.III..from.glucose.	rs4878062	G	A	0.402286	0.0760825	0.0164219	3.60417e-06	0.00135733	0.00794319	0.864363
ANAGLYCOLYSIS.PWY..glycolysis.III..from.glucose.	rs605262	A	G	0.676757	-0.0757354	0.0170586	9.00755e-06	-0.00543424	0.00922959	0.556179
ANAGLYCOLYSIS.PWY..glycolysis.III..from.glucose.	rs62271914	A	G	0.42331	-0.0740607	0.0162991	5.52354e-06	0.00520523	0.00788515	0.509368
ANAGLYCOLYSIS.PWY..glycolysis.III..from.glucose.	rs7041639	G	A	0.0875309	-0.157604	0.0341699	3.98111e-06	-0.00986634	0.0132765	0.457621
ANAGLYCOLYSIS.PWY..glycolysis.III..from.glucose.	rs8101993	C	T	0.180021	-0.100985	0.0223014	5.94964e-06	-0.000895726	0.00925598	0.922932
ANAEROFRUCAT.PWY..homolactic.fermentation	rs11826488	A	G	0.0763678	0.153784	0.0345929	8.76725e-06	0.0213956	0.0131257	0.103501
ANAEROFRUCAT.PWY..homolactic.fermentation	rs17194003	G	A	0.201727	-0.102927	0.021032	9.8892e-07	0.00878349	0.00929791	0.345123
ANAEROFRUCAT.PWY..homolactic.fermentation	rs62335789	C	G	0.168684	-0.0977054	0.021882	8.00284e-06	0.000118656	0.0103652	0.990869
ANAEROFRUCAT.PWY..homolactic.fermentation	rs9947104	G	A	0.303897	-0.0795727	0.017523	5.5977e-06	-0.00215308	0.00837481	0.797178
ANAEROFRUCAT.PWY..homolactic.fermentation	rs9990334	A	G	0.424436	0.0741908	0.0167253	9.17124e-06	-8.84218e-05	0.00814483	0.991341
ANAGLYCOLYSIS.PWY..glycolysis.III..from.glucose.	rs12704084	G	C	0.599698	-0.0736196	0.0166029	9.24433e-06	-0.00453003	0.00803746	0.573181
ANAGLYCOLYSIS.PWY..glycolysis.III..from.glucose.	rs2650470	G	A	0.45345	0.0739823	0.0166039	8.36093e-06	0.00455971	0.00782334	0.560176
ANAGLYCOLYSIS.PWY..glycolysis.III..from.glucose.	rs35731059	A	C	0.104757	0.129356	0.0262545	8.35021e-07	0.00121964	0.0134583	0.927815
ANAGLYCOLYSIS.PWY..glycolysis.III..from.glucose.	rs4878062	G	A	0.402286	0.0760825	0.0164219	3.60417e-06	0.00135733	0.00794319	0.864363
ANAGLYCOLYSIS.PWY..glycolysis.III..from.glucose.	rs605262	A	G	0.676757	-0.0757354	0.0170586	9.00755e-06	-0.00543424	0.00922959	0.556179
ANAGLYCOLYSIS.PWY..glycolysis.III..from.glucose.	rs62271914	A	G	0.42331	-0.0740607	0.0162991	5.52354e-06	0.00520523	0.00788515	0.509368
ANAGLYCOLYSIS.PWY..glycolysis.III..from.glucose.	rs7041639	G	A	0.0875309	-0.157604	0.0341699	3.98111e-06	-0.00986634	0.0132765	0.457621
ANAGLYCOLYSIS.PWY..glycolysis.III..from.glucose.	rs8101993	C	T	0.180021	-0.100985	0.0223014	5.94964e-06	-0.000895726	0.00925598	0.922932
ARGDEG.PWY..superpathway.of.L.arginine..putrescine..and.4.aminobutanoate.degradation	rs62523849	C	TRUE	0.0675415	0.406572	0.0900147	6.28032e-06	0.00244126	0.0158611	0.877718
ARGORNPROST.PWY..arginine..ornithine.and.proline.interconversion	rs2504016	G	A	0.0734254	-0.23666	0.0514871	4.29655e-06	-0.0187873	0.0160053	0.240834
ARGORNPROST.PWY..arginine..ornithine.and.proline.interconversion	rs2942201	A	C	0.438055	0.120592	0.0258595	3.1107e-06	-0.000892884	0.00818307	0.913141
ARGORNPROST.PWY..arginine..ornithine.and.proline.interconversion	rs4878453	G	A	0.0733257	0.242077	0.050584	1.70442e-06	0.0193205	0.0159284	0.225518
ARGORNPROST.PWY..arginine..ornithine.and.proline.interconversion	rs61074222	C	G	0.0941941	-0.210428	0.0447813	2.61436e-06	0.00118509	0.012823	0.92639
ARGORNPROST.PWY..arginine..ornithine.and.proline.interconversion	rs7576386	A	G	0.7686	-0.138428	0.0301616	4.44233e-06	0.00905561	0.00897862	0.313497
ARGORNPROST.PWY..arginine..ornithine.and.proline.interconversion	rs7923287	T	A	0.723875	0.139505	0.0290043	1.51072e-06	0.0136634	0.00874839	0.118744
ARGORNPROST.PWY..arginine..ornithine.and.proline.interconversion	rs9344056	A	G	0.162359	-0.17033	0.0349944	1.13098e-06	-0.0240986	0.0118653	0.0425984
ARO.PWY..chorismate.biosynthesis.I	rs10873850	G	A	0.2783	0.0858857	0.0185528	3.66979e-06	-0.00780817	0.00890238	0.380713
ARO.PWY..chorismate.biosynthesis.I	rs1093520	G	T	0.915857	0.153028	0.0333575	4.48524e-06	-0.0159648	0.0129531	0.218138
ARO.PWY..chorismate.biosynthesis.I	rs12021157	A	G	0.108849	0.12107	0.0270621	7.68536e-06	0.00701769	0.0118473	0.553794
ARO.PWY..chorismate.biosynthesis.I	rs12656915	G	T	0.0791242	0.13461	0.0302054	8.33214e-06	0.00976109	0.0163459	0.550579
ARO.PWY..chorismate.biosynthesis.I	rs12707570	C	A	0.512255	-0.0728993	0.0162424	7.18223e-06	0.00142291	0.00788999	0.85693
ARO.PWY..chorismate.biosynthesis.I	rs136110	C	T	0.208243	0.0964705	0.0202552	1.90964e-06	0.000694658	0.00937036	0.940923
ARO.PWY..chorismate.biosynthesis.I	rs2035940	C	T	0.48388	0.0733843	0.016502	8.70822e-06	0.00665079	0.00784653	0.39692
ARO.PWY..chorismate.biosynthesis.I	rs3797252	C	T	0.307103	-0.0794419	0.0174202	5.10699e-06	0.0109415	0.00852873	0.199915
ARO.PWY..chorismate.biosynthesis.I	rs38127	C	T	0.645907	0.0760269	0.0168296	6.25927e-06	-0.00191837	0.00803913	0.811457
ARO.PWY..chorismate.biosynthesis.I	rs61915762	A	G	0.275511	0.0827921	0.0180027	4.24771e-06	0.00165837	0.00899235	0.853732
ARO.PWY..chorismate.biosynthesis.I	rs6782393	C	A	0.0605063	-0.151342	0.033707	7.1246e-06	-0.0151312	0.0170107	0.374007
ARO.PWY..chorismate.biosynthesis.I	rs8052034	A	G	0.559625	0.0740262	0.0163168	5.71144e-06	-0.00201961	0.00801514	0.801129
ARO.PWY..chorismate.biosynthesis.I	rs9974959	G	A	0.626736	0.0758587	0.0168922	7.09701e-06	0.0154417	0.0083291	0.0641298
ASPASN.PWY..superpathway.of.L.aspartate.and.L.asparagine.biosynthesis	rs10267604	C	G	0.653998	-0.0764351	0.0169762	6.71604e-06	0.00489946	0.00831606	0.55593
ASPASN.PWY..superpathway.of.L.aspartate.and.L.asparagine.biosynthesis	rs113902391	A	G	0.217886	0.0922389	0.01946	2.13803e-06	0.00686411	0.00920889	0.456271
ASPASN.PWY..superpathway.of.L.aspartate.and.L.asparagine.biosynthesis	rs2846765	T	C	0.515201	0.0802031	0.0173136	3.6151e-06	0.00432351	0.00810301	0.593795
ASPASN.PWY..superpathway.of.L.aspartate.and.L.asparagine.biosynthesis	rs6858020	A	T	0.565376	-0.0727501	0.0161757	6.87608e-06	-0.0134286	0.00785543	0.08777
ASPASN.PWY..superpathway.of.L.aspartate.and.L.asparagine.biosynthesis	rs7707269	C	T	0.366956	-0.0744962	0.0165717	6.94403e-06	-0.0147372	0.00833221	0.0773414
ASPASN.PWY..superpathway.of.L.aspartate.and.L.asparagine.biosynthesis	rs77906768	G	A	0.0861075	0.133484	0.0293512	5.42024e-06	-0.00528445	0.0151887	0.727996
ASPASN.PWY..superpathway.of.L.aspartate.and.L.asparagine.biosynthesis	rs9545502	T	C	0.197933	0.102021	0.0204183	5.83678e-07	-0.00534902	0.0100582	0.595012
AST.PWY..L.arginine.degradation.II..AST.pathway.	rs1325380	C	T	0.242391	0.162314	0.0352487	4.12788e-06	-0.00939561	0.00893541	0.293358
AST.PWY..L.arginine.degradation.II..AST.pathway.	rs61861701	G	A	0.256849	0.155103	0.0347347	7.99287e-06	0.00179806	0.00949814	0.849903
AST.PWY..L.arginine.degradation.II..AST.pathway.	rs7068964	G	A	0.453157	-0.130976	0.0293547	8.12628e-06	0.0117811	0.00780158	0.131431
AST.PWY..L.arginine.degradation.II..AST.pathway.	rs7209568	G	A	0.187878	0.172899	0.0374387	3.87083e-06	0.000202137	0.0102076	0.984206
AST.PWY..L.arginine.degradation.II..AST.pathway.	rs72830406	G	C	0.10827	-0.233287	0.0473559	8.38211e-07	0.0115347	0.0106784	0.280394
AST.PWY..L.arginine.degradation.II..AST.pathway.	rs72924202	T	C	0.206071	-0.167725	0.0361181	3.4209e-06	0.00140682	0.0104086	0.892521
BRANCHED.CHAIN.AA.SYN.PWY..superpathway.of.branched.amino.acid.biosynthesis	rs10238229	T	C	0.794063	0.0962573	0.0216067	8.39059e-06	0.00172981	0.00927028	0.852026
BRANCHED.CHAIN.AA.SYN.PWY..superpathway.of.branched.amino.acid.biosynthesis	rs11025798	A	G	0.436503	0.0813802	0.0180881	6.82433e-06	0.00798234	0.00803769	0.320968
BRANCHED.CHAIN.AA.SYN.PWY..superpathway.of.branched.amino.acid.biosynthesis	rs2007634	A	G	0.571356	0.0725248	0.0163421	9.08341e-06	0.0096825	0.00811903	0.233407
BRANCHED.CHAIN.AA.SYN.PWY..superpathway.of.branched.amino.acid.biosynthesis	rs2107539	T	C	0.243451	-0.0987344	0.0219817	7.06708e-06	0.013352	0.00922727	0.148301
BRANCHED.CHAIN.AA.SYN.PWY..superpathway.of.branched.amino.acid.biosynthesis	rs28733370	G	C	0.192839	0.0950438	0.020597	3.94135e-06	0.0113782	0.0115762	0.325968
BRANCHED.CHAIN.AA.SYN.PWY..superpathway.of.branched.amino.acid.biosynthesis	rs552787	A	C	0.643558	-0.0880492	0.0171235	2.71819e-07	0.00235987	0.00826495	0.775318
BRANCHED.CHAIN.AA.SYN.PWY..superpathway.of.branched.amino.acid.biosynthesis	rs62228654	C	G	0.0668159	-0.156769	0.0341127	4.31449e-06	-0.0109164	0.0162359	0.501559
BRANCHED.CHAIN.AA.SYN.PWY..superpathway.of.branched.amino.acid.biosynthesis	rs62350672	T	C	0.173836	-0.113597	0.0253587	7.47748e-06	0.00446922	0.0118768	0.706798
BRANCHED.CHAIN.AA.SYN.PWY..superpathway.of.branched.amino.acid.biosynthesis	rs7023657	A	G	0.261857	-0.0812649	0.0183784	9.78994e-06	-0.00259324	0.00928894	0.780186
BRANCHED.CHAIN.AA.SYN.PWY..superpathway.of.branched.amino.acid.biosynthesis	rs943781	T	C	0.449683	0.083589	0.0169924	8.68944e-07	0.00858317	0.00772423	0.26683
BRANCHED.CHAIN.AA.SYN.PWY..superpathway.of.branched.amino.acid.biosynthesis	rs981881	G	T	0.371793	-0.07446	0.016842	9.82088e-06	-0.00197289	0.0080488	0.806432
COA.PWY..coenzyme.A.biosynthesis.I	rs10831658	A	G	0.207259	-0.0951081	0.0199996	1.97952e-06	-0.00441875	0.00964171	0.646871
COA.PWY..coenzyme.A.biosynthesis.I	rs12495388	G	A	0.097635	-0.121458	0.0269091	6.37248e-06	0.00172659	0.0138536	0.900848
COA.PWY..coenzyme.A.biosynthesis.I	rs1941024	A	G	0.597554	-0.0737051	0.0166612	9.69962e-06	0.0257002	0.0077972	0.00102554
COA.PWY..coenzyme.A.biosynthesis.I	rs2509667	A	C	0.120838	-0.116273	0.0253157	4.37121e-06	0.0221606	0.0132597	0.0950765
COA.PWY..coenzyme.A.biosynthesis.I	rs7251031	G	T	0.308219	-0.0801886	0.0173897	4.00204e-06	-0.00433366	0.00848641	0.609737
COA.PWY..coenzyme.A.biosynthesis.I	rs8067677	A	G	0.299483	0.0858815	0.0182785	2.62093e-06	-0.0135162	0.00860718	0.116748
COA.PWY..coenzyme.A.biosynthesis.I	rs9599845	C	T	0.237425	0.0961761	0.0202786	2.10838e-06	-0.0142566	0.00964618	0.13983
COA.PWY..coenzyme.A.biosynthesis.I	rs9931054	C	T	0.0885579	-0.138123	0.0286697	1.45208e-06	-0.00491101	0.0135852	0.717828
COBALSYN.PWY..adenosylcobalamin.salvage.from.cobinamide.I	rs10006164	A	G	0.344145	-0.0869582	0.0177564	9.71664e-07	-0.00608891	0.00797864	0.445608
COBALSYN.PWY..adenosylcobalamin.salvage.from.cobinamide.I	rs11171846	T	C	0.0821696	-0.140647	0.0292656	1.54074e-06	-0.00318708	0.0129456	0.805601
COBALSYN.PWY..adenosylcobalamin.salvage.from.cobinamide.I	rs12128621	A	T	0.504393	-0.0796843	0.0163727	1.13359e-06	-0.000217706	0.00791111	0.978053
COBALSYN.PWY..adenosylcobalamin.salvage.from.cobinamide.I	rs12772838	T	C	0.0554534	0.168169	0.0366832	4.55369e-06	-0.00827948	0.0147326	0.574292
COBALSYN.PWY..adenosylcobalamin.salvage.from.cobinamide.I	rs13003991	G	C	0.606858	0.0821386	0.0164612	6.04283e-07	0.0106407	0.00784548	0.175409
COBALSYN.PWY..adenosylcobalamin.salvage.from.cobinamide.I	rs1451459	A	G	0.252245	0.0838938	0.0187222	7.43049e-06	-0.00416452	0.00914158	0.648837
COBALSYN.PWY..adenosylcobalamin.salvage.from.cobinamide.I	rs1514681	C	T	0.401121	-0.0787943	0.0171089	4.11557e-06	0.00341564	0.00786255	0.664106
COBALSYN.PWY..adenosylcobalamin.salvage.from.cobinamide.I	rs2634527	C	T	0.498378	-0.0790784	0.0167644	2.39303e-06	-0.0105991	0.00762845	0.165108
COBALSYN.PWY..adenosylcobalamin.salvage.from.cobinamide.I	rs2654736	A	G	0.811446	0.0985757	0.0213797	4.01284e-06	-0.00644881	0.0102064	0.527679
COBALSYN.PWY..adenosylcobalamin.salvage.from.cobinamide.I	rs437545	A	T	0.0771995	0.139229	0.0313643	9.03408e-06	0.0108152	0.0153188	0.480395
COBALSYN.PWY..adenosylcobalamin.salvage.from.cobinamide.I	rs61798216	G	A	0.113593	-0.118636	0.026406	7.03014e-06	0.00574014	0.0120459	0.633837
COBALSYN.PWY..adenosylcobalamin.salvage.from.cobinamide.I	rs74949229	A	G	0.0937893	-0.136496	0.0283337	1.45413e-06	0.0143517	0.0139719	0.304659
COBALSYN.PWY..adenosylcobalamin.salvage.from.cobinamide.I	rs75967282	C	G	0.0513485	-0.178428	0.0377704	2.31217e-06	0.00448325	0.0162769	0.783056
COLANSYN.PWY..colanic.acid.building.blocks.biosynthesis	rs1396212	T	C	0.186799	-0.120916	0.0234319	2.46557e-07	0.0055896	0.010451	0.592916
COLANSYN.PWY..colanic.acid.building.blocks.biosynthesis	rs4551833	G	T	0.0539418	-0.184975	0.0364893	3.99275e-07	-0.00871072	0.0157107	0.579436
COMPLETE.ARO.PWY..superpathway.of.aromatic.amino.acid.biosynthesis	rs1093520	G	T	0.915857	0.179202	0.0334241	8.25536e-08	-0.0159648	0.0129531	0.218138
COMPLETE.ARO.PWY..superpathway.of.aromatic.amino.acid.biosynthesis	rs11215785	C	T	0.136228	0.116001	0.0242663	1.74994e-06	-0.0107177	0.0112829	0.342458
COMPLETE.ARO.PWY..superpathway.of.aromatic.amino.acid.biosynthesis	rs136110	C	T	0.208243	0.0930184	0.0202956	4.57977e-06	0.000694658	0.00937036	0.940923
COMPLETE.ARO.PWY..superpathway.of.aromatic.amino.acid.biosynthesis	rs1483968	T	C	0.0577669	0.150674	0.034063	9.7167e-06	0.00551074	0.0135417	0.684161
COMPLETE.ARO.PWY..superpathway.of.aromatic.amino.acid.biosynthesis	rs2844284	G	A	0.0623802	0.152203	0.033918	7.21032e-06	-0.0132127	0.0173155	0.445662
COMPLETE.ARO.PWY..superpathway.of.aromatic.amino.acid.biosynthesis	rs61915762	A	G	0.275511	0.0875261	0.0180386	1.22131e-06	0.00165837	0.00899235	0.853732
COMPLETE.ARO.PWY..superpathway.of.aromatic.amino.acid.biosynthesis	rs7695572	G	A	0.820871	-0.0989027	0.0222375	8.68497e-06	-0.00136061	0.0100515	0.89236
COMPLETE.ARO.PWY..superpathway.of.aromatic.amino.acid.biosynthesis	rs7848585	G	A	0.101813	0.121487	0.0273197	8.71412e-06	0.0239205	0.0132149	0.0706694
CRNFORCAT.PWY..creatinine.degradation.I	rs1621183	G	A	0.0696815	0.204076	0.0446233	4.80102e-06	-0.0157745	0.0154209	0.306664
CRNFORCAT.PWY..creatinine.degradation.I	rs16916507	A	G	0.317901	0.108315	0.0230983	2.74142e-06	0.00169876	0.009105	0.852044
CRNFORCAT.PWY..creatinine.degradation.I	rs17193211	T	C	0.0746269	0.190762	0.0409712	3.22421e-06	-0.0166549	0.0150166	0.267736
CRNFORCAT.PWY..creatinine.degradation.I	rs2189903	C	A	0.057391	0.212169	0.0475208	8.01571e-06	0.0185396	0.0145171	0.201959
CRNFORCAT.PWY..creatinine.degradation.I	rs35899940	G	A	0.382337	0.101402	0.0218724	3.55136e-06	0.0143723	0.00796016	0.0713845
CRNFORCAT.PWY..creatinine.degradation.I	rs7134245	A	C	0.077241	0.186896	0.0410013	5.1572e-06	0.0355219	0.0142989	0.0131949
CRNFORCAT.PWY..creatinine.degradation.I	rs7229834	T	C	0.470799	0.106916	0.0214352	6.10477e-07	0.010915	0.0078642	0.165561
DAPLYSINESYN.PWY..L.lysine.biosynthesis.I	rs142998520	A	C	0.0523446	0.173555	0.0392371	9.72356e-06	0.00310457	0.0168333	0.853725
DAPLYSINESYN.PWY..L.lysine.biosynthesis.I	rs2180	A	G	0.261092	-0.0832534	0.0185921	7.53848e-06	-0.0145934	0.00926411	0.115607
DAPLYSINESYN.PWY..L.lysine.biosynthesis.I	rs28635178	A	G	0.0565904	-0.157135	0.0350722	7.45317e-06	0.00489824	0.0160391	0.76015
DAPLYSINESYN.PWY..L.lysine.biosynthesis.I	rs2995916	G	T	0.501878	0.079086	0.0166671	2.08469e-06	0.00303318	0.00788597	0.700618
DAPLYSINESYN.PWY..L.lysine.biosynthesis.I	rs7033951	T	C	0.506403	0.0740912	0.016363	5.95561e-06	-0.00492588	0.00787194	0.531664
DAPLYSINESYN.PWY..L.lysine.biosynthesis.I	rs73133343	G	T	0.0524294	0.178631	0.0365904	1.05062e-06	0.0203606	0.0159979	0.20351
DAPLYSINESYN.PWY..L.lysine.biosynthesis.I	rs7539819	G	T	0.494724	-0.0767416	0.0162865	2.45344e-06	-0.0142321	0.00790439	0.0721701
DAPLYSINESYN.PWY..L.lysine.biosynthesis.I	rs770027	T	C	0.459954	0.0773298	0.0163142	2.13678e-06	0.00165242	0.00801752	0.836766
DAPLYSINESYN.PWY..L.lysine.biosynthesis.I	rs7777432	A	G	0.349483	0.0763596	0.0170041	7.10014e-06	-0.00117098	0.00809344	0.885
DAPLYSINESYN.PWY..L.lysine.biosynthesis.I	rs7953577	C	G	0.326388	-0.0786353	0.0175409	7.36159e-06	-0.00272855	0.00843991	0.746563
DAPLYSINESYN.PWY..L.lysine.biosynthesis.I	rs919100	A	C	0.651308	-0.0761891	0.0168886	6.4442e-06	0.0019809	0.00821327	0.809478
DENOVOPURINE2.PWY..superpathway.of.purine.nucleotides.de.novo.biosynthesis.II	rs113403124	C	T	0.0764148	0.148864	0.0329176	6.1166e-06	0.00783303	0.0160643	0.62597
DENOVOPURINE2.PWY..superpathway.of.purine.nucleotides.de.novo.biosynthesis.II	rs1610791	G	A	0.669101	0.0770694	0.0171209	6.74812e-06	-0.00601873	0.00823679	0.465177
DENOVOPURINE2.PWY..superpathway.of.purine.nucleotides.de.novo.biosynthesis.II	rs17496399	C	T	0.117622	0.121087	0.0254294	1.9197e-06	-0.00820239	0.0115484	0.477756
DENOVOPURINE2.PWY..superpathway.of.purine.nucleotides.de.novo.biosynthesis.II	rs1752223	G	C	0.168276	-0.0976795	0.0219673	8.72467e-06	0.00180504	0.010581	0.864589
DENOVOPURINE2.PWY..superpathway.of.purine.nucleotides.de.novo.biosynthesis.II	rs1760263	C	T	0.854019	-0.114965	0.0233434	8.43942e-07	-0.0129167	0.0114925	0.261399
DENOVOPURINE2.PWY..superpathway.of.purine.nucleotides.de.novo.biosynthesis.II	rs393435	C	T	0.687467	0.0853315	0.0182062	2.77312e-06	-0.00938134	0.0083134	0.259479
DENOVOPURINE2.PWY..superpathway.of.purine.nucleotides.de.novo.biosynthesis.II	rs4683140	C	T	0.579406	-0.0783129	0.0167721	3.02316e-06	-0.00810288	0.00811283	0.318219
DENOVOPURINE2.PWY..superpathway.of.purine.nucleotides.de.novo.biosynthesis.II	rs72770359	A	G	0.104329	0.119653	0.0268999	8.66332e-06	0.00978076	0.0131294	0.456529
DTDPRHAMSYN.PWY..dTDP.L.rhamnose.biosynthesis.I	rs10405432	G	A	0.346808	-0.083123	0.0177562	2.85006e-06	-0.0162661	0.00804996	0.0436635
DTDPRHAMSYN.PWY..dTDP.L.rhamnose.biosynthesis.I	rs10779615	G	C	0.508391	-0.0798475	0.0163543	1.04834e-06	-0.00114915	0.00787311	0.883992
DTDPRHAMSYN.PWY..dTDP.L.rhamnose.biosynthesis.I	rs11745906	C	T	0.281706	-0.0874056	0.0177712	8.72627e-07	0.00270014	0.00880517	0.75919
DTDPRHAMSYN.PWY..dTDP.L.rhamnose.biosynthesis.I	rs145140903	C	T	0.111675	-0.115636	0.0261618	9.86825e-06	-0.00224533	0.0125097	0.857603
DTDPRHAMSYN.PWY..dTDP.L.rhamnose.biosynthesis.I	rs2620868	C	T	0.438608	-0.0759932	0.0162372	2.86621e-06	-0.00487433	0.00779481	0.531941
DTDPRHAMSYN.PWY..dTDP.L.rhamnose.biosynthesis.I	rs3819331	C	T	0.159253	0.104197	0.0227743	4.75774e-06	0.00556702	0.0122155	0.648711
DTDPRHAMSYN.PWY..dTDP.L.rhamnose.biosynthesis.I	rs72987936	A	T	0.364515	-0.0755081	0.0170631	9.63436e-06	0.0052701	0.00894154	0.55577
DTDPRHAMSYN.PWY..dTDP.L.rhamnose.biosynthesis.I	rs73171592	C	G	0.0771743	0.143446	0.0311211	4.04065e-06	-0.0035773	0.0136297	0.793035
ECASYN.PWY..enterobacterial.common.antigen.biosynthesis	rs10220585	T	C	0.581202	0.164702	0.0347972	2.21015e-06	-0.00215684	0.0079407	0.785988
ECASYN.PWY..enterobacterial.common.antigen.biosynthesis	rs10808847	A	C	0.744131	0.176398	0.0397821	9.24587e-06	-0.00152192	0.00893688	0.864822
ECASYN.PWY..enterobacterial.common.antigen.biosynthesis	rs10894222	A	G	0.530454	-0.147598	0.0332071	8.79836e-06	-0.00139131	0.00781939	0.858825
ECASYN.PWY..enterobacterial.common.antigen.biosynthesis	rs1094973	G	T	0.620845	0.164693	0.0347218	2.10352e-06	0.00732743	0.00808372	0.364986
ECASYN.PWY..enterobacterial.common.antigen.biosynthesis	rs12638646	A	G	0.287611	-0.180901	0.0391484	3.82084e-06	0.0100591	0.00912171	0.270474
ECASYN.PWY..enterobacterial.common.antigen.biosynthesis	rs12781290	A	G	0.334687	0.17085	0.0375839	5.47186e-06	-0.00645232	0.00841685	0.443558
ECASYN.PWY..enterobacterial.common.antigen.biosynthesis	rs2010151	C	A	0.420012	-0.154264	0.0346348	8.42772e-06	-0.00175809	0.00790783	0.824122
ECASYN.PWY..enterobacterial.common.antigen.biosynthesis	rs2592994	T	C	0.437869	0.154966	0.0350142	9.60895e-06	-0.00806559	0.007866	0.30551
ECASYN.PWY..enterobacterial.common.antigen.biosynthesis	rs4383249	G	T	0.182145	0.195242	0.0436496	7.71502e-06	0.00809807	0.0109653	0.460426
ECASYN.PWY..enterobacterial.common.antigen.biosynthesis	rs62043566	C	T	0.408328	0.155445	0.0348289	8.07808e-06	-5.65186e-05	0.0078677	0.99427
ECASYN.PWY..enterobacterial.common.antigen.biosynthesis	rs72727948	A	C	0.0684841	-0.306134	0.0692836	9.93597e-06	0.0100538	0.0151088	0.505975
ENTBACSYN.PWY..enterobactin.biosynthesis	rs61817056	T	C	0.285203	-0.146109	0.0326057	7.42598e-06	0.000292054	0.00850824	0.972626
ENTBACSYN.PWY..enterobactin.biosynthesis	rs706111	A	T	0.122654	0.231567	0.0457302	4.11066e-07	0.00401137	0.0103891	0.699519
FAO.PWY..fatty.acid..beta..oxidation.I	rs11209445	G	A	0.621444	0.0915904	0.020289	6.35309e-06	-0.000428759	0.00805883	0.957583
FAO.PWY..fatty.acid..beta..oxidation.I	rs11761901	A	G	0.217568	-0.111105	0.0239709	3.56961e-06	0.00947144	0.00910771	0.298697
FAO.PWY..fatty.acid..beta..oxidation.I	rs12111746	A	G	0.153754	-0.123757	0.0276225	7.45328e-06	-0.00719257	0.0101207	0.477499
FAO.PWY..fatty.acid..beta..oxidation.I	rs13087509	T	C	0.928931	-0.186384	0.0410643	5.65639e-06	0.010209	0.0136242	0.453886
FAO.PWY..fatty.acid..beta..oxidation.I	rs4645624	G	A	0.238138	0.104313	0.0232806	7.44051e-06	-0.012513	0.00930439	0.179071
FAO.PWY..fatty.acid..beta..oxidation.I	rs4883632	T	C	0.51449	-0.0916478	0.0206394	8.9784e-06	0.00551535	0.00789951	0.48527
FAO.PWY..fatty.acid..beta..oxidation.I	rs62305209	G	A	0.0836224	-0.16418	0.0364364	6.60774e-06	0.00668075	0.0123332	0.58819
FAO.PWY..fatty.acid..beta..oxidation.I	rs77917213	T	C	0.0890628	0.179322	0.0357597	5.31339e-07	-0.00189566	0.0160168	0.905818
FERMENTATION.PWY..mixed.acid.fermentation	rs59426326	C	A	0.878208	0.157456	0.0291118	6.34943e-08	0.00272892	0.0115618	0.813473
FERMENTATION.PWY..mixed.acid.fermentation	rs6085392	A	G	0.260986	0.0978381	0.021937	8.19733e-06	0.0155342	0.00879545	0.0777668
FERMENTATION.PWY..mixed.acid.fermentation	rs6123777	A	G	0.101285	0.153475	0.0343227	7.76617e-06	0.000300188	0.0122873	0.980515
FERMENTATION.PWY..mixed.acid.fermentation	rs61861701	G	A	0.245597	0.116389	0.0229379	3.89375e-07	0.00179806	0.00949814	0.849903
FERMENTATION.PWY..mixed.acid.fermentation	rs72770371	G	C	0.0938459	-0.147139	0.0326224	6.47156e-06	0.00972143	0.0138468	0.482848
FERMENTATION.PWY..mixed.acid.fermentation	rs7659451	G	A	0.824174	0.113654	0.0255139	8.40586e-06	-0.0146488	0.0112563	0.193517
FERMENTATION.PWY..mixed.acid.fermentation	rs776910	G	A	0.825487	0.112024	0.0251821	8.64531e-06	-0.0101591	0.0100579	0.312784
FUCCAT.PWY..fucose.degradation	rs116470157	T	C	0.0655714	-0.157257	0.0345673	5.38252e-06	0.00731101	0.0155668	0.638735
FUCCAT.PWY..fucose.degradation	rs11731492	T	C	0.0717673	0.157379	0.0350092	6.94577e-06	-0.00339101	0.0143937	0.813814
FUCCAT.PWY..fucose.degradation	rs12621639	A	C	0.505619	0.0768744	0.0171812	7.66474e-06	-0.000481912	0.00787737	0.951234
FUCCAT.PWY..fucose.degradation	rs13336538	G	A	0.244732	0.0912246	0.0200654	5.45786e-06	0.000440269	0.00896221	0.960832
FUCCAT.PWY..fucose.degradation	rs1480889	T	C	0.458528	0.0758833	0.016962	7.68672e-06	-0.00585826	0.00802368	0.465539
FUCCAT.PWY..fucose.degradation	rs17503513	T	G	0.207469	0.104512	0.0212123	8.35099e-07	0.0175363	0.00966337	0.0699573
FUCCAT.PWY..fucose.degradation	rs1940965	C	A	0.084563	-0.138755	0.0310613	7.92785e-06	0.00334501	0.0129295	0.795927
FUCCAT.PWY..fucose.degradation	rs342221	T	G	0.440168	-0.076973	0.0172478	8.09071e-06	-0.00888799	0.00775484	0.252102
FUCCAT.PWY..fucose.degradation	rs395474	A	G	0.921998	0.1524	0.0325768	2.8945e-06	-0.00792836	0.0126706	0.53168
FUC.RHAMCAT.PWY..superpathway.of.fucose.and.rhamnose.degradation	rs17729512	G	A	0.0721954	0.204838	0.0461462	9.04233e-06	0.0246184	0.0146355	0.0929548
FUC.RHAMCAT.PWY..superpathway.of.fucose.and.rhamnose.degradation	rs2420129	A	C	0.919003	-0.193205	0.043613	9.42368e-06	0.000198554	0.0179649	0.991185
FUC.RHAMCAT.PWY..superpathway.of.fucose.and.rhamnose.degradation	rs2514587	A	G	0.626008	0.114772	0.02552	6.88038e-06	-0.00225654	0.00798308	0.77751
FUC.RHAMCAT.PWY..superpathway.of.fucose.and.rhamnose.degradation	rs4711791	A	G	0.311064	-0.131441	0.0266352	8.02047e-07	-0.00103587	0.00872681	0.905544
FUC.RHAMCAT.PWY..superpathway.of.fucose.and.rhamnose.degradation	rs7222065	T	C	0.0927288	-0.208307	0.0432142	1.43309e-06	-0.0186857	0.0132184	0.157881
FUC.RHAMCAT.PWY..superpathway.of.fucose.and.rhamnose.degradation	rs77474207	G	A	0.0998954	-0.198637	0.0410775	1.32701e-06	-0.015651	0.0141654	0.26956
FUC.RHAMCAT.PWY..superpathway.of.fucose.and.rhamnose.degradation	rs7937701	G	A	0.499312	-0.120752	0.024402	7.48047e-07	-0.00664565	0.00822086	0.419118
GALACTARDEG.PWY..D.galactarate.degradation.I	rs117047298	A	T	0.159337	0.196059	0.0400752	9.9668e-07	0.0148464	0.0101223	0.142868
GALACTARDEG.PWY..D.galactarate.degradation.I	rs1366424	A	G	0.134736	0.185118	0.0419062	9.98745e-06	0.000501542	0.0127519	0.968637
GALACTARDEG.PWY..D.galactarate.degradation.I	rs146624623	G	A	0.10064	-0.223714	0.0504934	9.39928e-06	-0.0238856	0.0149567	0.11068
GALACTARDEG.PWY..D.galactarate.degradation.I	rs6916769	G	T	0.298281	-0.142408	0.0314154	5.81401e-06	0.00521339	0.00833845	0.53201
GALACTARDEG.PWY..D.galactarate.degradation.I	rs7461966	G	C	0.117127	0.196781	0.0439708	7.63195e-06	0.00925644	0.0131399	0.481364
GALACT.GLUCUROCAT.PWY..superpathway.of.hexuronide.and.hexuronate.degradation	rs12859492	C	T	0.30745	0.0832796	0.0178178	2.95463e-06	-0.0151891	0.00898305	0.0912689
GALACT.GLUCUROCAT.PWY..superpathway.of.hexuronide.and.hexuronate.degradation	rs2972891	G	A	0.516623	0.0723683	0.0161718	7.64187e-06	0.00784257	0.00825196	0.342214
GALACT.GLUCUROCAT.PWY..superpathway.of.hexuronide.and.hexuronate.degradation	rs4472353	C	T	0.822923	0.0987951	0.0213109	3.55389e-06	0.00936779	0.0107203	0.382481
GALACT.GLUCUROCAT.PWY..superpathway.of.hexuronide.and.hexuronate.degradation	rs56210724	C	T	0.093528	0.131657	0.0293572	7.30294e-06	-0.0148621	0.0150814	0.324711
GALACT.GLUCUROCAT.PWY..superpathway.of.hexuronide.and.hexuronate.degradation	rs7182175	T	A	0.73131	-0.0838417	0.0183223	4.74081e-06	-0.00141039	0.0091597	0.877668
GALACT.GLUCUROCAT.PWY..superpathway.of.hexuronide.and.hexuronate.degradation	rs8079753	A	G	0.24166	0.0964075	0.0192844	5.75558e-07	0.000704974	0.0098671	0.943061
GALACT.GLUCUROCAT.PWY..superpathway.of.hexuronide.and.hexuronate.degradation	rs920917	C	A	0.134139	0.110506	0.0239977	4.12785e-06	-0.00195703	0.0111876	0.861181
GALACTUROCAT.PWY..D.galacturonate.degradation.I	rs12191883	C	T	0.476724	0.0832945	0.0180977	4.1748e-06	-0.00501165	0.00784793	0.523277
GALACTUROCAT.PWY..D.galacturonate.degradation.I	rs12415307	G	A	0.289443	-0.0898982	0.0183857	1.01056e-06	0.0133411	0.00920256	0.147548
GALACTUROCAT.PWY..D.galacturonate.degradation.I	rs1716276	T	A	0.791531	0.0929155	0.0200474	3.57302e-06	-0.000641912	0.00934461	0.945252
GALACTUROCAT.PWY..D.galacturonate.degradation.I	rs1827616	C	T	0.507147	0.07341	0.0161052	5.16043e-06	0.00726382	0.00821402	0.3768
GALACTUROCAT.PWY..D.galacturonate.degradation.I	rs2634527	C	T	0.498505	-0.0750373	0.0167956	7.90701e-06	-0.0105991	0.00762845	0.165108
GALACTUROCAT.PWY..D.galacturonate.degradation.I	rs4472353	C	T	0.822923	0.0973552	0.0212612	4.6718e-06	0.00936779	0.0107203	0.382481
GALACTUROCAT.PWY..D.galacturonate.degradation.I	rs7182175	T	A	0.73131	-0.0855231	0.0182795	2.88811e-06	-0.00141039	0.0091597	0.877668
GALACTUROCAT.PWY..D.galacturonate.degradation.I	rs7872938	A	G	0.551324	-0.0725357	0.0161592	7.16238e-06	-0.00954233	0.0077374	0.217852
GALACTUROCAT.PWY..D.galacturonate.degradation.I	rs8080416	C	T	0.255869	0.0876717	0.0187876	3.0641e-06	-0.00506009	0.00964203	0.599878
GLCMANNANAUT.PWY..superpathway.of.N.acetylglucosamine..N.acetylmannosamine.and.N.acetylneuraminate.degradation	rs11211643	G	A	0.51565	0.0831748	0.0163098	3.40246e-07	-0.00243711	0.00816076	0.765298
GLCMANNANAUT.PWY..superpathway.of.N.acetylglucosamine..N.acetylmannosamine.and.N.acetylneuraminate.degradation	rs13003991	G	C	0.606803	0.0758458	0.0164963	4.27087e-06	0.0106407	0.00784548	0.175409
GLCMANNANAUT.PWY..superpathway.of.N.acetylglucosamine..N.acetylmannosamine.and.N.acetylneuraminate.degradation	rs13193692	T	G	0.230994	0.085911	0.0193355	8.86446e-06	0.00405045	0.00925423	0.661737
GLCMANNANAUT.PWY..superpathway.of.N.acetylglucosamine..N.acetylmannosamine.and.N.acetylneuraminate.degradation	rs1770803	T	A	0.441319	-0.0778079	0.0163712	2.00682e-06	-0.00355692	0.00838531	0.67155
GLCMANNANAUT.PWY..superpathway.of.N.acetylglucosamine..N.acetylmannosamine.and.N.acetylneuraminate.degradation	rs2467707	C	T	0.890023	0.121636	0.0256176	2.05304e-06	0.0338752	0.0120956	0.00522876
GLCMANNANAUT.PWY..superpathway.of.N.acetylglucosamine..N.acetylmannosamine.and.N.acetylneuraminate.degradation	rs2634527	C	T	0.498505	-0.0756236	0.0167962	6.71813e-06	-0.0105991	0.00762845	0.165108
GLCMANNANAUT.PWY..superpathway.of.N.acetylglucosamine..N.acetylmannosamine.and.N.acetylneuraminate.degradation	rs3785822	A	G	0.17816	0.0966643	0.0211136	4.68793e-06	-0.0156675	0.01119	0.161877
GLCMANNANAUT.PWY..superpathway.of.N.acetylglucosamine..N.acetylmannosamine.and.N.acetylneuraminate.degradation	rs74949229	A	G	0.0938701	-0.144988	0.0283792	3.23965e-07	0.0143517	0.0139719	0.304659
GLCMANNANAUT.PWY..superpathway.of.N.acetylglucosamine..N.acetylmannosamine.and.N.acetylneuraminate.degradation	rs75967282	C	G	0.0513866	-0.18223	0.0378294	1.4562e-06	0.00448325	0.0162769	0.783056
GLCMANNANAUT.PWY..superpathway.of.N.acetylglucosamine..N.acetylmannosamine.and.N.acetylneuraminate.degradation	rs9445542	T	C	0.126577	-0.116241	0.0244585	2.00818e-06	-0.0013223	0.0115295	0.908722
GLUCARDEG.PWY..D.glucarate.degradation.I	rs2236141	T	C	0.125015	0.19862	0.0422383	2.57163e-06	0.00275901	0.0116686	0.813148
GLUCARDEG.PWY..D.glucarate.degradation.I	rs4557268	T	A	0.763887	-0.153813	0.0345757	8.64303e-06	-0.0153069	0.00999152	0.125937
GLUCARDEG.PWY..D.glucarate.degradation.I	rs55856449	C	T	0.372549	-0.13403	0.0302885	9.63967e-06	-0.00243023	0.00814029	0.765369
GLUCONEO.PWY..gluconeogenesis.I	rs10866460	TRUE	C	0.393209	-0.0846938	0.0168551	5.03894e-07	-0.00459341	0.0083857	0.584011
GLUCONEO.PWY..gluconeogenesis.I	rs62121962	TRUE	C	0.0724375	-0.165772	0.0336534	8.39885e-07	-0.000836655	0.0159664	0.958223
GLUCOSE1PMETAB.PWY..glucose.and.glucose.1.phosphate.degradation	rs1250593	A	G	0.691906	0.111221	0.0246672	6.51703e-06	0.0028276	0.0084906	0.739205
GLUCOSE1PMETAB.PWY..glucose.and.glucose.1.phosphate.degradation	rs13403023	C	G	0.222549	-0.130473	0.0274844	2.06279e-06	-0.0136642	0.00930282	0.14229
GLUCOSE1PMETAB.PWY..glucose.and.glucose.1.phosphate.degradation	rs17097518	G	A	0.0766726	0.193953	0.0436641	8.91586e-06	-0.00100427	0.0144524	0.944619
GLUCOSE1PMETAB.PWY..glucose.and.glucose.1.phosphate.degradation	rs1757700	T	C	0.878737	-0.179031	0.0399594	7.45342e-06	-0.00523398	0.011691	0.6545
GLUCOSE1PMETAB.PWY..glucose.and.glucose.1.phosphate.degradation	rs2449502	T	G	0.14791	0.153883	0.0333731	4.00766e-06	-0.00135581	0.0103411	0.895723
GLUCOSE1PMETAB.PWY..glucose.and.glucose.1.phosphate.degradation	rs2723521	C	T	0.630932	0.115642	0.0239472	1.37194e-06	0.00785886	0.00814075	0.334662
GLUCOSE1PMETAB.PWY..glucose.and.glucose.1.phosphate.degradation	rs4747915	A	T	0.330399	0.111955	0.0247343	6.00218e-06	0.00444042	0.00877236	0.612873
GLUCOSE1PMETAB.PWY..glucose.and.glucose.1.phosphate.degradation	rs72700025	A	G	0.106642	0.172204	0.0370412	3.33583e-06	-0.00818672	0.0137293	0.551155
GLUCOSE1PMETAB.PWY..glucose.and.glucose.1.phosphate.degradation	rs76562182	A	G	0.0693061	-0.203736	0.0451874	6.52293e-06	0.00618176	0.0159917	0.699188
GLYCOCAT.PWY..glycogen.degradation.I..bacterial.	rs10170790	T	C	0.552267	-0.0855325	0.019134	7.81543e-06	-0.00429961	0.00789268	0.586078
GLYCOCAT.PWY..glycogen.degradation.I..bacterial.	rs115001375	C	T	0.0755566	-0.175844	0.0352956	6.29156e-07	0.00107519	0.0143733	0.94039
GLYCOCAT.PWY..glycogen.degradation.I..bacterial.	rs1576166	T	C	0.560505	0.0903842	0.0201903	7.5832e-06	0.00948899	0.00782186	0.225451
GLYCOCAT.PWY..glycogen.degradation.I..bacterial.	rs2056101	T	C	0.535799	0.0909124	0.0188903	1.48952e-06	-0.00633345	0.00786889	0.421143
GLYCOCAT.PWY..glycogen.degradation.I..bacterial.	rs35296932	G	A	0.242946	-0.102628	0.0223393	4.34681e-06	-0.0039341	0.00918439	0.66852
GLYCOCAT.PWY..glycogen.degradation.I..bacterial.	rs35902953	C	T	0.176468	-0.110677	0.0246929	7.38925e-06	-0.0094996	0.00973734	0.329578
GLYCOCAT.PWY..glycogen.degradation.I..bacterial.	rs41474647	T	C	0.136106	0.127405	0.0271228	2.63584e-06	-0.00474243	0.0124573	0.703536
GLYCOCAT.PWY..glycogen.degradation.I..bacterial.	rs59657730	G	A	0.559955	0.110105	0.0199672	3.50158e-08	0.00422514	0.00795362	0.595418
GLYCOCAT.PWY..glycogen.degradation.I..bacterial.	rs978052	T	A	0.104279	0.14247	0.0316872	6.91966e-06	0.000295178	0.0132365	0.982214
GLYCOGENSYNTH.PWY..glycogen.biosynthesis.I..from.ADP.D.Glucose.	rs10460443	A	G	0.789414	0.10428	0.0224112	3.2707e-06	-0.0160604	0.0100444	0.110244
GLYCOGENSYNTH.PWY..glycogen.biosynthesis.I..from.ADP.D.Glucose.	rs10514997	T	C	0.0567666	-0.15594	0.0350463	8.60516e-06	-0.0120105	0.0173775	0.489679
GLYCOGENSYNTH.PWY..glycogen.biosynthesis.I..from.ADP.D.Glucose.	rs17746902	T	G	0.660202	-0.0880821	0.0172082	3.07815e-07	0.0101	0.00832417	0.225377
GLYCOGENSYNTH.PWY..glycogen.biosynthesis.I..from.ADP.D.Glucose.	rs2064592	T	G	0.632553	-0.0742577	0.0166735	8.44314e-06	0.0131582	0.00844922	0.119806
GLYCOGENSYNTH.PWY..glycogen.biosynthesis.I..from.ADP.D.Glucose.	rs2452966	T	C	0.66551	0.078063	0.0172351	5.91821e-06	0.0077175	0.00805021	0.338027
GLYCOGENSYNTH.PWY..glycogen.biosynthesis.I..from.ADP.D.Glucose.	rs2698174	A	G	0.945871	0.162424	0.0362775	7.56055e-06	-0.0132617	0.014276	0.35321
GLYCOGENSYNTH.PWY..glycogen.biosynthesis.I..from.ADP.D.Glucose.	rs297276	T	G	0.364924	0.0740137	0.0167416	9.8271e-06	0.010333	0.00837361	0.217581
GLYCOGENSYNTH.PWY..glycogen.biosynthesis.I..from.ADP.D.Glucose.	rs4530151	C	T	0.558291	-0.0775274	0.0171934	6.50918e-06	0.0116671	0.00768817	0.129544
GLYCOGENSYNTH.PWY..glycogen.biosynthesis.I..from.ADP.D.Glucose.	rs4759294	C	G	0.421776	-0.0764665	0.0165573	3.86899e-06	0.0100055	0.00767504	0.192748
GLYCOGENSYNTH.PWY..glycogen.biosynthesis.I..from.ADP.D.Glucose.	rs61295363	A	T	0.0652665	0.156802	0.0329529	1.95175e-06	-0.00626124	0.0153237	0.682949
GLYCOGENSYNTH.PWY..glycogen.biosynthesis.I..from.ADP.D.Glucose.	rs7206354	C	A	0.343727	0.0784659	0.0174082	6.56234e-06	-0.000243	0.00816312	0.97626
GLYCOL.GLYOXDEG.PWY..superpathway.of.glycol.metabolism.and.degradation	rs10166293	A	G	0.451165	0.130987	0.02854	4.44109e-06	0.00436278	0.00791432	0.581622
GLYCOL.GLYOXDEG.PWY..superpathway.of.glycol.metabolism.and.degradation	rs2327909	C	T	0.308441	-0.140188	0.0305659	4.50935e-06	0.0135221	0.00838414	0.107195
GLYCOL.GLYOXDEG.PWY..superpathway.of.glycol.metabolism.and.degradation	rs2514587	A	G	0.629148	0.133181	0.0298082	7.89783e-06	-0.00225654	0.00798308	0.77751
GLYCOL.GLYOXDEG.PWY..superpathway.of.glycol.metabolism.and.degradation	rs34317346	A	G	0.0582946	0.285613	0.062907	5.6192e-06	0.00370597	0.0162807	0.819995
GLYCOL.GLYOXDEG.PWY..superpathway.of.glycol.metabolism.and.degradation	rs3781339	T	C	0.187134	0.166232	0.0362705	4.58109e-06	0.00380758	0.00999918	0.703465
GLYCOL.GLYOXDEG.PWY..superpathway.of.glycol.metabolism.and.degradation	rs4332610	A	G	0.514629	-0.124159	0.027764	7.75096e-06	-0.00544188	0.00808332	0.501008
GLYCOL.GLYOXDEG.PWY..superpathway.of.glycol.metabolism.and.degradation	rs61802172	A	G	0.149788	0.18177	0.0400524	5.67067e-06	0.0105858	0.0105743	0.317102
GLYCOL.GLYOXDEG.PWY..superpathway.of.glycol.metabolism.and.degradation	rs61861701	G	A	0.257808	0.159157	0.0335114	2.04087e-06	0.00179806	0.00949814	0.849903
GLYCOL.GLYOXDEG.PWY..superpathway.of.glycol.metabolism.and.degradation	rs72822615	T	C	0.172729	0.183866	0.0372448	7.94547e-07	0.00133863	0.0103179	0.896807
GLYCOL.GLYOXDEG.PWY..superpathway.of.glycol.metabolism.and.degradation	rs72943027	G	T	0.134399	0.189798	0.0429028	9.69348e-06	0.000762743	0.0113913	0.946632
GLYCOL.GLYOXDEG.PWY..superpathway.of.glycol.metabolism.and.degradation	rs73024197	A	C	0.116768	-0.210026	0.0444604	2.31376e-06	0.0194852	0.0127023	0.125445
GLYCOL.GLYOXDEG.PWY..superpathway.of.glycol.metabolism.and.degradation	rs7776094	A	C	0.0742795	-0.242195	0.0536335	6.30951e-06	-0.0150937	0.015805	0.339881
GOLPDLCAT.PWY..superpathway.of.glycerol.degradation.to.1.3.propanediol	rs10814610	T	C	0.151425	-0.164834	0.033329	7.58903e-07	-0.00362731	0.0105313	0.730617
GOLPDLCAT.PWY..superpathway.of.glycerol.degradation.to.1.3.propanediol	rs12698863	A	T	0.154424	-0.136533	0.0304116	7.13883e-06	0.0196105	0.0114993	0.0885311
GOLPDLCAT.PWY..superpathway.of.glycerol.degradation.to.1.3.propanediol	rs13214578	C	T	0.829373	0.136275	0.0292969	3.2947e-06	0.0148319	0.0104861	0.157639
GOLPDLCAT.PWY..superpathway.of.glycerol.degradation.to.1.3.propanediol	rs16851440	C	T	0.562248	-0.0995905	0.0222116	7.33552e-06	-0.00257897	0.00781858	0.741602
GOLPDLCAT.PWY..superpathway.of.glycerol.degradation.to.1.3.propanediol	rs4024642	C	A	0.720903	0.111836	0.0247258	6.09537e-06	-0.00311458	0.00933512	0.738741
GOLPDLCAT.PWY..superpathway.of.glycerol.degradation.to.1.3.propanediol	rs4302037	T	C	0.537511	0.105	0.02272	3.8101e-06	0.000170108	0.00797814	0.982995
GOLPDLCAT.PWY..superpathway.of.glycerol.degradation.to.1.3.propanediol	rs57224868	A	G	0.780381	0.120247	0.0270269	8.62085e-06	0.00199666	0.0101169	0.8436
GOLPDLCAT.PWY..superpathway.of.glycerol.degradation.to.1.3.propanediol	rs5998901	C	T	0.136341	0.160175	0.0325027	8.30532e-07	-0.000984575	0.0122766	0.936099
GOLPDLCAT.PWY..superpathway.of.glycerol.degradation.to.1.3.propanediol	rs61861334	C	T	0.16831	-0.147413	0.0316697	3.24452e-06	-0.0149134	0.01075	0.165753
GOLPDLCAT.PWY..superpathway.of.glycerol.degradation.to.1.3.propanediol	rs72829113	T	C	0.345764	-0.116136	0.0234953	7.69532e-07	0.017912	0.0084558	0.03447
GOLPDLCAT.PWY..superpathway.of.glycerol.degradation.to.1.3.propanediol	rs7302060	C	T	0.387103	-0.0995836	0.0223424	8.3052e-06	-0.00325286	0.00789621	0.680489
GOLPDLCAT.PWY..superpathway.of.glycerol.degradation.to.1.3.propanediol	rs9939420	G	A	0.0825379	-0.181884	0.0405889	7.42518e-06	0.00596034	0.0136372	0.662188
GOLPDLCAT.PWY..superpathway.of.glycerol.degradation.to.1.3.propanediol	rs9957998	G	A	0.444744	0.102662	0.0221672	3.63422e-06	-0.00262072	0.00793863	0.741398
HEMESYN2.PWY..heme.biosynthesis.II..anaerobic.	rs10423929	T	C	0.241406	-0.0942771	0.0208513	6.14337e-06	0.00647739	0.00891367	0.467643
HEMESYN2.PWY..heme.biosynthesis.II..anaerobic.	rs10520466	C	T	0.077256	0.135971	0.0307593	9.84786e-06	-0.00925763	0.0137342	0.500478
HEMESYN2.PWY..heme.biosynthesis.II..anaerobic.	rs10765619	G	A	0.410443	0.0775765	0.0165905	2.92589e-06	0.00841648	0.00804042	0.295535
HEMESYN2.PWY..heme.biosynthesis.II..anaerobic.	rs11916439	T	C	0.30394	0.0790409	0.0176888	7.87993e-06	-0.00919123	0.00846719	0.278037
HEMESYN2.PWY..heme.biosynthesis.II..anaerobic.	rs1596848	A	G	0.455036	-0.0782205	0.0164145	1.88542e-06	0.000762736	0.00788573	0.922971
HEMESYN2.PWY..heme.biosynthesis.II..anaerobic.	rs1679174	C	T	0.802993	-0.0908743	0.0205552	9.82479e-06	-0.00671748	0.00926031	0.468425
HEMESYN2.PWY..heme.biosynthesis.II..anaerobic.	rs169651	A	G	0.438577	-0.0767839	0.0165063	3.2905e-06	0.0204532	0.00796179	0.0103897
HEMESYN2.PWY..heme.biosynthesis.II..anaerobic.	rs2096694	T	C	0.297591	0.0831726	0.0178355	3.1114e-06	0.00879938	0.00814422	0.280284
HEMESYN2.PWY..heme.biosynthesis.II..anaerobic.	rs211508	G	C	0.228632	-0.0911261	0.0195983	3.32437e-06	0.0147885	0.00911012	0.104934
HEMESYN2.PWY..heme.biosynthesis.II..anaerobic.	rs4810354	A	G	0.727368	-0.08765	0.0189889	3.91464e-06	-0.00233877	0.00884198	0.79146
HEMESYN2.PWY..heme.biosynthesis.II..anaerobic.	rs61775945	T	C	0.070895	0.153936	0.0330242	3.14216e-06	0.0336044	0.0141751	0.0180025
HEMESYN2.PWY..heme.biosynthesis.II..anaerobic.	rs62104460	T	C	0.100914	0.132019	0.0280991	2.623e-06	-0.0202631	0.0120914	0.0941793
HEMESYN2.PWY..heme.biosynthesis.II..anaerobic.	rs713716	A	G	0.251488	-0.0864109	0.0187812	4.20595e-06	0.0100115	0.00902902	0.26786
HEMESYN2.PWY..heme.biosynthesis.II..anaerobic.	rs9865200	G	C	0.805664	0.092737	0.0209477	9.55157e-06	0.00785878	0.00946621	0.406688
HEXITOLDEGSUPER.PWY..superpathway.of.hexitol.degradation..bacteria.	rs13129779	T	C	0.491405	0.0732744	0.0164733	8.66435e-06	0.0144761	0.00772828	0.0614304
HEXITOLDEGSUPER.PWY..superpathway.of.hexitol.degradation..bacteria.	rs1479994	C	G	0.296866	0.0819165	0.018018	5.45814e-06	-0.00131867	0.00850262	0.876791
HEXITOLDEGSUPER.PWY..superpathway.of.hexitol.degradation..bacteria.	rs2208125	G	A	0.375845	0.0774429	0.0168241	4.16245e-06	0.00772432	0.00803713	0.336815
HEXITOLDEGSUPER.PWY..superpathway.of.hexitol.degradation..bacteria.	rs4400672	C	T	0.321899	-0.0818249	0.0179244	4.99503e-06	0.00430475	0.00811048	0.595736
HEXITOLDEGSUPER.PWY..superpathway.of.hexitol.degradation..bacteria.	rs532436	A	G	0.177259	0.111866	0.02158	2.17443e-07	-0.00287338	0.00982188	0.769946
HEXITOLDEGSUPER.PWY..superpathway.of.hexitol.degradation..bacteria.	rs55920379	G	A	0.0677707	-0.165347	0.0350184	2.33874e-06	-0.0160679	0.0164904	0.330175
HEXITOLDEGSUPER.PWY..superpathway.of.hexitol.degradation..bacteria.	rs73099859	G	A	0.0727707	-0.158737	0.0331685	1.70325e-06	-0.0406079	0.0174512	0.0202282
HISDEG.PWY..L.histidine.degradation.I	rs11818856	C	G	0.549486	-0.0807259	0.0165147	1.01802e-06	0.0125403	0.00800527	0.117643
HISDEG.PWY..L.histidine.degradation.I	rs11948304	A	G	0.27158	0.0846347	0.0182383	3.47585e-06	-0.000964942	0.00899371	0.914586
HISDEG.PWY..L.histidine.degradation.I	rs12137024	A	G	0.169299	0.118929	0.0215732	3.53134e-08	0.0146997	0.0091899	0.11011
HISDEG.PWY..L.histidine.degradation.I	rs13010502	T	A	0.927338	-0.139759	0.0315398	9.3711e-06	0.023886	0.0156915	0.128366
HISDEG.PWY..L.histidine.degradation.I	rs1339631	T	A	0.449921	-0.0737127	0.0165571	8.50583e-06	0.00560234	0.00783173	0.474618
HISDEG.PWY..L.histidine.degradation.I	rs1501270	A	C	0.253443	0.0905245	0.0187611	1.39919e-06	-0.00523807	0.00901416	0.561348
HISDEG.PWY..L.histidine.degradation.I	rs2175835	C	T	0.0867975	-0.145776	0.0317273	4.33468e-06	0.00458879	0.0171588	0.78921
HISDEG.PWY..L.histidine.degradation.I	rs264302	A	G	0.126359	-0.112244	0.0247233	5.62566e-06	0.00951474	0.0123801	0.442396
HISDEG.PWY..L.histidine.degradation.I	rs6783574	G	T	0.389025	0.0782697	0.0166922	2.74539e-06	0.0100922	0.00850632	0.235819
HISDEG.PWY..L.histidine.degradation.I	rs76864278	G	T	0.271007	-0.0838791	0.0185589	6.19504e-06	0.0101974	0.00848768	0.229955
HISDEG.PWY..L.histidine.degradation.I	rs77982223	G	C	0.105957	0.120951	0.0266922	5.86194e-06	-0.00721108	0.0132891	0.587541
HISTSYN.PWY..L.histidine.biosynthesis	rs10005886	G	T	0.0920829	0.13034	0.0284145	4.49476e-06	-0.00270528	0.0140968	0.847865
HISTSYN.PWY..L.histidine.biosynthesis	rs10772275	C	T	0.454918	-0.0758565	0.016285	3.1919e-06	-0.00390679	0.00797646	0.624423
HISTSYN.PWY..L.histidine.biosynthesis	rs11085939	T	C	0.316945	-0.0794314	0.0174439	5.27512e-06	-0.01252	0.00884189	0.157187
HISTSYN.PWY..L.histidine.biosynthesis	rs12098656	C	T	0.0596567	-0.170832	0.036039	2.135e-06	-0.0110607	0.015607	0.478723
HISTSYN.PWY..L.histidine.biosynthesis	rs12153246	C	T	0.766015	0.0875854	0.0196896	8.65542e-06	0.0130418	0.00933217	0.162664
HISTSYN.PWY..L.histidine.biosynthesis	rs6883971	A	G	0.500646	-0.0732918	0.0161665	5.7996e-06	-0.00366421	0.00789711	0.642784
HISTSYN.PWY..L.histidine.biosynthesis	rs7145596	T	C	0.0823276	-0.138166	0.0293574	2.52198e-06	0.0177818	0.0160756	0.269013
HISTSYN.PWY..L.histidine.biosynthesis	rs72690382	G	T	0.11954	-0.11284	0.0249271	5.988e-06	-0.00148933	0.0120126	0.901362
HOMOSER.METSYN.PWY..L.methionine.biosynthesis.I	rs10840754	A	T	0.080491	0.139919	0.0307321	5.2918e-06	-0.00156571	0.0134016	0.907025
HOMOSER.METSYN.PWY..L.methionine.biosynthesis.I	rs112102053	A	G	0.131702	0.110645	0.0245293	6.45989e-06	-0.0119168	0.0104966	0.256604
HOMOSER.METSYN.PWY..L.methionine.biosynthesis.I	rs12713418	C	G	0.576142	0.0736122	0.0166386	9.68073e-06	-0.0143885	0.00790788	0.0692223
HOMOSER.METSYN.PWY..L.methionine.biosynthesis.I	rs1348931	T	G	0.368945	-0.0747997	0.0169278	9.92741e-06	-0.00182443	0.00817442	0.823449
HOMOSER.METSYN.PWY..L.methionine.biosynthesis.I	rs17048278	G	A	0.34117	-0.0802747	0.017234	3.19399e-06	-0.00486405	0.00787504	0.536987
HOMOSER.METSYN.PWY..L.methionine.biosynthesis.I	rs4959131	T	C	0.144531	0.113823	0.0257369	9.75387e-06	-0.023506	0.0108908	0.0312112
HOMOSER.METSYN.PWY..L.methionine.biosynthesis.I	rs61945524	T	C	0.299793	-0.0888739	0.0182976	1.19091e-06	0.0108039	0.00841706	0.199678
HOMOSER.METSYN.PWY..L.methionine.biosynthesis.I	rs61994705	G	C	0.39267	-0.0848608	0.0168171	4.50924e-07	0.015354	0.00815861	0.0602229
HOMOSER.METSYN.PWY..L.methionine.biosynthesis.I	rs6913228	C	A	0.321372	0.0811434	0.0178159	5.25007e-06	0.0048124	0.00825288	0.559986
HSERMETANA.PWY..L.methionine.biosynthesis.III	rs10402683	C	G	0.142733	0.119826	0.0263689	5.51458e-06	-0.00310473	0.011309	0.783747
HSERMETANA.PWY..L.methionine.biosynthesis.III	rs10447306	G	C	0.0731812	0.13798	0.0310637	8.91922e-06	-0.0247673	0.0177203	0.162613
HSERMETANA.PWY..L.methionine.biosynthesis.III	rs1073201	G	A	0.485935	-0.0756412	0.0165006	4.55845e-06	0.000499742	0.0077876	0.94885
HSERMETANA.PWY..L.methionine.biosynthesis.III	rs10882802	G	A	0.885574	0.116194	0.025124	3.74891e-06	0.00607574	0.0125029	0.627143
HSERMETANA.PWY..L.methionine.biosynthesis.III	rs12455185	T	C	0.694565	0.0810826	0.0175717	3.94241e-06	0.00987281	0.00856309	0.24929
HSERMETANA.PWY..L.methionine.biosynthesis.III	rs157871	G	A	0.113871	-0.112897	0.0251304	7.04097e-06	0.00877763	0.0117108	0.453768
HSERMETANA.PWY..L.methionine.biosynthesis.III	rs2007950	G	A	0.622835	0.0741464	0.0165927	7.87318e-06	0.0143352	0.00807365	0.0762029
HSERMETANA.PWY..L.methionine.biosynthesis.III	rs2304958	G	A	0.665235	-0.0800054	0.0170991	2.88387e-06	-0.00151162	0.00838747	0.857024
HSERMETANA.PWY..L.methionine.biosynthesis.III	rs2869014	A	G	0.103713	-0.120324	0.0262563	4.59115e-06	0.00517202	0.0135447	0.702679
HSERMETANA.PWY..L.methionine.biosynthesis.III	rs36107535	T	C	0.244568	-0.0933045	0.0186972	6.02858e-07	-0.00243504	0.00933436	0.794264
HSERMETANA.PWY..L.methionine.biosynthesis.III	rs409480	G	C	0.715188	-0.0795352	0.017716	7.14091e-06	-0.00666137	0.00882688	0.45068
HSERMETANA.PWY..L.methionine.biosynthesis.III	rs537576	T	C	0.228849	-0.0870158	0.0196839	9.84004e-06	-0.00379803	0.00947654	0.688692
HSERMETANA.PWY..L.methionine.biosynthesis.III	rs735254	G	A	0.679164	-0.0841755	0.0177961	2.24509e-06	0.00713427	0.00854163	0.403845
HSERMETANA.PWY..L.methionine.biosynthesis.III	rs76383640	A	G	0.0801085	0.159693	0.0305452	1.71281e-07	0.006306	0.0128054	0.622543
ILEUSYN.PWY..L.isoleucine.biosynthesis.I..from.threonine.	rs11007911	A	G	0.0796781	-0.137289	0.0308286	8.45559e-06	0.00976728	0.0136439	0.474287
ILEUSYN.PWY..L.isoleucine.biosynthesis.I..from.threonine.	rs163056	C	T	0.518416	0.0715464	0.0159612	7.37666e-06	0.0103643	0.00776729	0.182486
ILEUSYN.PWY..L.isoleucine.biosynthesis.I..from.threonine.	rs2704240	G	T	0.503827	-0.0726385	0.0161263	6.65752e-06	-0.00214249	0.00785554	0.785129
ILEUSYN.PWY..L.isoleucine.biosynthesis.I..from.threonine.	rs330943	A	G	0.313932	0.0857583	0.0174395	8.7666e-07	-0.00769411	0.00829571	0.353969
ILEUSYN.PWY..L.isoleucine.biosynthesis.I..from.threonine.	rs5752622	G	A	0.798232	-0.0906364	0.0201528	6.87687e-06	0.00313131	0.0106407	0.768627
ILEUSYN.PWY..L.isoleucine.biosynthesis.I..from.threonine.	rs622016	C	G	0.479785	0.0733249	0.0164584	8.38316e-06	0.0107296	0.00791627	0.175696
ILEUSYN.PWY..L.isoleucine.biosynthesis.I..from.threonine.	rs681822	T	A	0.408038	0.0782854	0.0164378	1.91195e-06	0.0003511	0.00768353	0.963565
ILEUSYN.PWY..L.isoleucine.biosynthesis.I..from.threonine.	rs9324123	G	A	0.74863	0.083808	0.0185794	6.45806e-06	0.00690991	0.00957088	0.470532
KDO.NAGLIPASYN.PWY..superpathway.of..Kdo.2.lipid.A.biosynthesis	rs11652627	C	G	0.532292	-0.146833	0.0324454	6.02452e-06	-0.00207884	0.00782952	0.790685
KDO.NAGLIPASYN.PWY..superpathway.of..Kdo.2.lipid.A.biosynthesis	rs12056629	C	T	0.162447	0.220994	0.0437964	4.51311e-07	-3.41547e-05	0.0099781	0.99727
KDO.NAGLIPASYN.PWY..superpathway.of..Kdo.2.lipid.A.biosynthesis	rs2206783	G	A	0.80203	0.197497	0.0409392	1.40605e-06	0.00431001	0.0102599	0.674542
KDO.NAGLIPASYN.PWY..superpathway.of..Kdo.2.lipid.A.biosynthesis	rs4924305	A	G	0.596831	0.194748	0.0438377	8.89255e-06	0.00447685	0.00798323	0.57511
KDO.NAGLIPASYN.PWY..superpathway.of..Kdo.2.lipid.A.biosynthesis	rs68108910	C	T	0.0856918	-0.265311	0.056847	3.05468e-06	0.00882995	0.0143929	0.539733
KDO.NAGLIPASYN.PWY..superpathway.of..Kdo.2.lipid.A.biosynthesis	rs736348	A	G	0.187631	-0.186202	0.0408798	5.24174e-06	0.0139327	0.00944683	0.140661
KDO.NAGLIPASYN.PWY..superpathway.of..Kdo.2.lipid.A.biosynthesis	rs737805	A	G	0.415438	0.157928	0.0335607	2.52942e-06	0.00628674	0.00795385	0.429538
KETOGLUCONMET.PWY..ketogluconate.metabolism	rs145696452	C	T	0.172966	0.164815	0.0363372	5.74119e-06	-0.0124309	0.0105845	0.240584
KETOGLUCONMET.PWY..ketogluconate.metabolism	rs2624489	G	A	0.0771916	-0.240451	0.0514641	2.97984e-06	0.0058155	0.0119457	0.626518
KETOGLUCONMET.PWY..ketogluconate.metabolism	rs2913384	A	G	0.922568	-0.23026	0.0508342	5.90871e-06	-0.0192988	0.0141142	0.171923
KETOGLUCONMET.PWY..ketogluconate.metabolism	rs3923652	C	A	0.101974	-0.209856	0.0444018	2.28667e-06	-0.00114068	0.0125382	0.927535
KETOGLUCONMET.PWY..ketogluconate.metabolism	rs4482264	C	T	0.354681	0.127232	0.028591	8.58365e-06	-0.00740367	0.00819952	0.366842
KETOGLUCONMET.PWY..ketogluconate.metabolism	rs4842206	G	A	0.17556	0.165422	0.0361546	4.75268e-06	-0.000478876	0.00927125	0.95882
KETOGLUCONMET.PWY..ketogluconate.metabolism	rs557948	T	C	0.117478	0.228551	0.0437442	1.74433e-07	0.00347289	0.0105264	0.741549
LACTOSECAT.PWY..lactose.and.galactose.degradation.I	rs17034687	G	C	0.095861	0.142865	0.0279571	3.21872e-07	0.00227944	0.0155225	0.883291
LACTOSECAT.PWY..lactose.and.galactose.degradation.I	rs1833677	A	T	0.56405	0.0782579	0.0170131	4.22767e-06	-0.00639473	0.00791797	0.419559
LACTOSECAT.PWY..lactose.and.galactose.degradation.I	rs4960590	G	A	0.0570902	0.17205	0.0358606	1.60457e-06	-0.00598687	0.0161082	0.710244
LACTOSECAT.PWY..lactose.and.galactose.degradation.I	rs55919213	T	C	0.151809	0.113638	0.0254525	8.01824e-06	-0.024394	0.0108769	0.0251993
LACTOSECAT.PWY..lactose.and.galactose.degradation.I	rs6056182	T	C	0.310478	-0.0833209	0.0187875	9.21068e-06	-0.00219693	0.00834532	0.792426
LACTOSECAT.PWY..lactose.and.galactose.degradation.I	rs7147611	A	G	0.656995	-0.0814631	0.0176494	3.91933e-06	-0.0116697	0.00831094	0.160682
LACTOSECAT.PWY..lactose.and.galactose.degradation.I	rs76039193	G	A	0.205257	0.0943389	0.0211883	8.49141e-06	0.0167519	0.0100473	0.0958623
LACTOSECAT.PWY..lactose.and.galactose.degradation.I	rs80205307	T	C	0.0984987	0.136232	0.0294225	3.65304e-06	0.0133907	0.0122729	0.275579
METHGLYUT.PWY..superpathway.of.methylglyoxal.degradation	rs12601384	A	G	0.141719	0.267527	0.0500129	8.8367e-08	-0.0296838	0.0113755	0.0092457
METHGLYUT.PWY..superpathway.of.methylglyoxal.degradation	rs174453	G	C	0.173317	0.219293	0.0447067	9.33618e-07	0.007768	0.0104307	0.456668
METHGLYUT.PWY..superpathway.of.methylglyoxal.degradation	rs56061025	G	A	0.171142	0.202777	0.0456109	8.75667e-06	-0.000455817	0.010116	0.964072
METHGLYUT.PWY..superpathway.of.methylglyoxal.degradation	rs7193741	G	T	0.575354	0.167159	0.0374578	8.09766e-06	-0.0094337	0.00801988	0.239844
METHGLYUT.PWY..superpathway.of.methylglyoxal.degradation	rs72727948	A	C	0.0622588	-0.340848	0.0732542	3.2722e-06	0.0100538	0.0151088	0.505975
METHGLYUT.PWY..superpathway.of.methylglyoxal.degradation	rs75084758	T	C	0.0810094	-0.31214	0.0701178	8.52145e-06	0.0386531	0.0161864	0.0171814
METHGLYUT.PWY..superpathway.of.methylglyoxal.degradation	rs78219112	C	A	0.140307	-0.236375	0.0521504	5.82688e-06	-0.0137983	0.0113774	0.225586
METHGLYUT.PWY..superpathway.of.methylglyoxal.degradation	rs902061	C	T	0.522882	0.147904	0.0332725	8.78036e-06	0.00474883	0.0078397	0.544866
NAGLIPASYN.PWY..lipid.IVA.biosynthesis	rs10918287	A	G	0.633281	-0.0781066	0.0173838	7.02023e-06	-0.00438053	0.00846101	0.604795
NAGLIPASYN.PWY..lipid.IVA.biosynthesis	rs11916439	T	C	0.304223	0.0846475	0.0178187	2.02914e-06	-0.00919123	0.00846719	0.278037
NAGLIPASYN.PWY..lipid.IVA.biosynthesis	rs12677665	G	A	0.688302	0.0820111	0.0177587	3.87287e-06	0.0138948	0.00847786	0.101633
NAGLIPASYN.PWY..lipid.IVA.biosynthesis	rs1321819	A	G	0.282419	-0.0837878	0.0180916	3.6336e-06	0.0131032	0.00847106	0.12232
NAGLIPASYN.PWY..lipid.IVA.biosynthesis	rs17118750	C	T	0.0945335	0.126177	0.0282402	7.89571e-06	0.018837	0.0138631	0.174614
NAGLIPASYN.PWY..lipid.IVA.biosynthesis	rs2096694	T	C	0.296603	0.0874062	0.0180324	1.25231e-06	0.00879938	0.00814422	0.280284
NAGLIPASYN.PWY..lipid.IVA.biosynthesis	rs2244670	A	T	0.208219	-0.0923156	0.0199879	3.86369e-06	0.00884556	0.00946103	0.35011
NAGLIPASYN.PWY..lipid.IVA.biosynthesis	rs62104460	T	C	0.101043	0.126388	0.0282868	7.8921e-06	-0.0202631	0.0120914	0.0941793
NAGLIPASYN.PWY..lipid.IVA.biosynthesis	rs657516	G	A	0.06019	-0.156583	0.034985	7.61532e-06	0.00323544	0.0161561	0.84133
NAGLIPASYN.PWY..lipid.IVA.biosynthesis	rs67156511	G	T	0.12085	-0.117423	0.0263682	8.45927e-06	-0.0179043	0.0110953	0.107008
NONMEVIPP.PWY..methylerythritol.phosphate.pathway.I	rs10213988	C	T	0.23195	0.0857065	0.019281	8.78431e-06	-0.0127737	0.00894245	0.153574
NONMEVIPP.PWY..methylerythritol.phosphate.pathway.I	rs10756052	C	G	0.240585	0.089341	0.019147	3.0703e-06	0.00492178	0.00862275	0.568309
NONMEVIPP.PWY..methylerythritol.phosphate.pathway.I	rs11058744	T	G	0.0707436	-0.155967	0.0319398	1.04413e-06	-0.0129151	0.0136903	0.345786
NONMEVIPP.PWY..methylerythritol.phosphate.pathway.I	rs11070764	C	T	0.553392	-0.077654	0.0164151	2.23814e-06	0.00150656	0.00790074	0.848822
NONMEVIPP.PWY..methylerythritol.phosphate.pathway.I	rs11139000	C	T	0.282074	-0.0818744	0.018107	6.13464e-06	0.00425384	0.00858941	0.620571
NONMEVIPP.PWY..methylerythritol.phosphate.pathway.I	rs1428949	T	C	0.433176	-0.0743313	0.0165197	6.80956e-06	-0.00653233	0.00796641	0.41248
NONMEVIPP.PWY..methylerythritol.phosphate.pathway.I	rs7108080	A	G	0.508635	-0.0891578	0.0167524	1.0258e-07	0.0103449	0.00790926	0.191283
NONMEVIPP.PWY..methylerythritol.phosphate.pathway.I	rs7221118	C	T	0.229708	-0.0899681	0.0191208	2.53555e-06	0.00279535	0.00960097	0.771013
NONMEVIPP.PWY..methylerythritol.phosphate.pathway.I	rs741054	A	T	0.243661	0.0874913	0.0188945	3.64763e-06	-0.0123606	0.00936649	0.187343
NONMEVIPP.PWY..methylerythritol.phosphate.pathway.I	rs76346802	G	A	0.0931431	-0.127657	0.0279162	4.81074e-06	0.00302474	0.0136219	0.824334
NONMEVIPP.PWY..methylerythritol.phosphate.pathway.I	rs79747739	C	A	0.0806663	0.162288	0.03077	1.33314e-07	-0.00588201	0.0154879	0.704212
NONOXIPENT.PWY..pentose.phosphate.pathway..non.oxidative.branch.	rs10817945	G	C	0.312346	-0.0831557	0.0174273	1.82785e-06	0.00659209	0.00832941	0.428942
NONOXIPENT.PWY..pentose.phosphate.pathway..non.oxidative.branch.	rs11107787	T	C	0.148261	0.110006	0.0226014	1.13167e-06	0.0140683	0.00978571	0.150945
NONOXIPENT.PWY..pentose.phosphate.pathway..non.oxidative.branch.	rs12735521	T	C	0.32237	0.0769256	0.0170061	6.08493e-06	0.00570041	0.00851018	0.503165
NONOXIPENT.PWY..pentose.phosphate.pathway..non.oxidative.branch.	rs2306372	G	A	0.186595	0.111617	0.0235532	2.14863e-06	-0.00735587	0.00900075	0.414039
NONOXIPENT.PWY..pentose.phosphate.pathway..non.oxidative.branch.	rs4786434	G	T	0.0547628	0.167808	0.0371239	6.1778e-06	-0.0307338	0.0148526	0.038857
NONOXIPENT.PWY..pentose.phosphate.pathway..non.oxidative.branch.	rs55804433	T	C	0.277617	-0.0850326	0.0185278	4.44371e-06	-0.0051057	0.00885398	0.564341
NONOXIPENT.PWY..pentose.phosphate.pathway..non.oxidative.branch.	rs9461124	T	C	0.17584	-0.0970976	0.0211387	4.36168e-06	-0.00704211	0.00952999	0.460168
ORNDEG.PWY..superpathway.of.ornithine.degradation	rs12041866	T	C	0.0747288	-0.376771	0.0807643	3.08524e-06	-0.000957188	0.0142035	0.946288
ORNDEG.PWY..superpathway.of.ornithine.degradation	rs12522600	A	T	0.249899	-0.225331	0.049199	4.65008e-06	-0.00148835	0.00897661	0.868355
ORNDEG.PWY..superpathway.of.ornithine.degradation	rs2010151	C	A	0.418744	-0.197206	0.0441133	7.80538e-06	-0.00175809	0.00790783	0.824122
ORNDEG.PWY..superpathway.of.ornithine.degradation	rs6124449	C	A	0.092716	-0.379049	0.0778587	1.12496e-06	-0.00946361	0.0131934	0.473409
ORNDEG.PWY..superpathway.of.ornithine.degradation	rs6868622	T	C	0.28369	-0.237472	0.0495125	1.61703e-06	-0.00106623	0.00830914	0.897929
P105.PWY..TCA.cycle.IV..2.oxoglutarate.decarboxylase.	rs10223540	T	C	0.1009	-0.185493	0.0418583	9.36078e-06	-0.011294	0.0131827	0.391864
P105.PWY..TCA.cycle.IV..2.oxoglutarate.decarboxylase.	rs10493740	T	G	0.431636	-0.1142	0.0253629	6.71191e-06	0.00263284	0.00788239	0.738459
P105.PWY..TCA.cycle.IV..2.oxoglutarate.decarboxylase.	rs11582075	T	C	0.219197	-0.137144	0.0302967	5.99151e-06	0.00532825	0.00997586	0.593417
P105.PWY..TCA.cycle.IV..2.oxoglutarate.decarboxylase.	rs12034038	C	G	0.174619	0.145688	0.0328667	9.30693e-06	0.0105315	0.010932	0.335666
P105.PWY..TCA.cycle.IV..2.oxoglutarate.decarboxylase.	rs2518968	G	C	0.539119	0.134971	0.026959	5.54231e-07	-0.0168865	0.00798921	0.0348663
P105.PWY..TCA.cycle.IV..2.oxoglutarate.decarboxylase.	rs27099	T	A	0.208739	-0.137509	0.0310886	9.72763e-06	-0.0012635	0.00983346	0.897795
P105.PWY..TCA.cycle.IV..2.oxoglutarate.decarboxylase.	rs36182340	T	G	0.903211	0.235877	0.0420321	2.00197e-08	0.00268545	0.0126727	0.832235
P105.PWY..TCA.cycle.IV..2.oxoglutarate.decarboxylase.	rs6562993	G	A	0.236848	-0.133596	0.0296076	6.41592e-06	0.00301199	0.00927868	0.745562
P105.PWY..TCA.cycle.IV..2.oxoglutarate.decarboxylase.	rs72814612	C	A	0.107888	0.200658	0.0429821	3.03555e-06	0.0148662	0.0133069	0.264269
P105.PWY..TCA.cycle.IV..2.oxoglutarate.decarboxylase.	rs857120	C	T	0.0883455	0.208416	0.0458464	5.46849e-06	0.00763363	0.0131157	0.560723
P108.PWY..pyruvate.fermentation.to.propanoate.I	rs10490196	A	G	0.197408	0.0988657	0.0219208	6.47883e-06	-0.00465286	0.0105811	0.660254
P108.PWY..pyruvate.fermentation.to.propanoate.I	rs10951264	A	G	0.637001	0.0833274	0.0181076	4.18866e-06	-0.0053212	0.00826998	0.520133
P108.PWY..pyruvate.fermentation.to.propanoate.I	rs11077311	T	C	0.552039	-0.0770818	0.0172583	7.95616e-06	-0.00225155	0.00794285	0.776894
P108.PWY..pyruvate.fermentation.to.propanoate.I	rs11647368	C	A	0.0557287	0.179956	0.0395784	5.44598e-06	-0.0440455	0.0173214	0.0111908
P108.PWY..pyruvate.fermentation.to.propanoate.I	rs12514068	T	C	0.389548	-0.07789	0.017578	9.37489e-06	0.0132628	0.00789686	0.0934625
P108.PWY..pyruvate.fermentation.to.propanoate.I	rs200243	A	G	0.0873623	0.142409	0.0316777	6.93881e-06	0.00458574	0.0126671	0.717436
P108.PWY..pyruvate.fermentation.to.propanoate.I	rs2586438	T	C	0.57861	-0.0826985	0.0185658	8.41458e-06	-0.00421918	0.00768201	0.583009
P108.PWY..pyruvate.fermentation.to.propanoate.I	rs2645383	C	T	0.334436	0.0871736	0.0188008	3.54031e-06	0.0072237	0.00827857	0.383166
P108.PWY..pyruvate.fermentation.to.propanoate.I	rs3799603	C	T	0.360162	-0.0952307	0.0182225	1.73213e-07	0.00364858	0.00832644	0.661371
P108.PWY..pyruvate.fermentation.to.propanoate.I	rs4038782	T	C	0.719792	0.086486	0.0190737	5.77933e-06	-0.00468084	0.00875792	0.593172
P108.PWY..pyruvate.fermentation.to.propanoate.I	rs62381166	C	T	0.0770703	-0.151374	0.0327471	3.79117e-06	0.00538912	0.0165887	0.74537
P108.PWY..pyruvate.fermentation.to.propanoate.I	rs66470361	T	C	0.402943	0.0825122	0.0178171	3.63804e-06	0.00636102	0.00791163	0.421641
P108.PWY..pyruvate.fermentation.to.propanoate.I	rs6672992	C	A	0.189469	-0.104073	0.0222859	3.0134e-06	-0.0113757	0.0102756	0.268615
P108.PWY..pyruvate.fermentation.to.propanoate.I	rs74768264	G	A	0.13271	0.128453	0.0260338	8.05188e-07	0.0015656	0.0115791	0.892482
P108.PWY..pyruvate.fermentation.to.propanoate.I	rs7690663	C	G	0.200105	0.0977238	0.0219458	8.46944e-06	-0.00400273	0.00987088	0.685217
P108.PWY..pyruvate.fermentation.to.propanoate.I	rs953621	A	C	0.198582	0.106359	0.021616	8.63703e-07	-0.0165352	0.00965352	0.0871408
P122.PWY..heterolactic.fermentation	rs10478090	A	G	0.916364	0.241206	0.0530633	5.47725e-06	0.00114069	0.0161034	0.943547
P122.PWY..heterolactic.fermentation	rs113865897	A	G	0.0616905	0.292743	0.0647025	6.0551e-06	-0.000336246	0.0179124	0.985028
P122.PWY..heterolactic.fermentation	rs1963381	A	G	0.761012	0.167074	0.0341354	9.85807e-07	0.000410316	0.0096875	0.966227
P122.PWY..heterolactic.fermentation	rs36039198	A	G	0.0993116	-0.28699	0.0551751	1.97741e-07	-0.00838772	0.0123376	0.496803
P122.PWY..heterolactic.fermentation	rs798301	A	T	0.494294	-0.144703	0.0306366	2.32143e-06	0.00875662	0.00817741	0.284582
P161.PWY..acetylene.degradation	rs10917476	G	C	0.313636	0.0828812	0.0174684	2.08878e-06	-0.0129269	0.00845408	0.12666
P161.PWY..acetylene.degradation	rs12700304	T	G	0.249884	0.0843908	0.0187182	6.52885e-06	0.0182712	0.00939998	0.0522917
P161.PWY..acetylene.degradation	rs17639960	C	T	0.156574	-0.107741	0.0230856	3.05622e-06	-0.0086206	0.0105461	0.413943
P161.PWY..acetylene.degradation	rs181541	G	A	0.620551	0.0785302	0.0172148	5.07198e-06	0.000247528	0.00863647	0.977143
P161.PWY..acetylene.degradation	rs56261706	T	C	0.0764294	-0.134304	0.0302977	9.30134e-06	-0.00665551	0.0174544	0.703081
P161.PWY..acetylene.degradation	rs7096251	T	C	0.60112	-0.0846704	0.0178762	2.17453e-06	-0.00593213	0.00815729	0.467314
P162.PWY..L.glutamate.degradation.V..via.hydroxyglutarate.	rs10933259	G	A	0.287238	0.0850658	0.0180993	2.60226e-06	-0.00251159	0.00860076	0.770351
P162.PWY..L.glutamate.degradation.V..via.hydroxyglutarate.	rs1690328	C	T	0.733708	-0.0832316	0.0185034	6.85417e-06	-0.0063096	0.00861808	0.46431
P162.PWY..L.glutamate.degradation.V..via.hydroxyglutarate.	rs2282015	G	T	0.379771	-0.0755993	0.0169527	8.21838e-06	-0.00610631	0.00795821	0.443141
P162.PWY..L.glutamate.degradation.V..via.hydroxyglutarate.	rs288633	A	G	0.863791	0.114452	0.0239805	1.81762e-06	-0.0286696	0.0110814	0.00985948
P162.PWY..L.glutamate.degradation.V..via.hydroxyglutarate.	rs3908395	G	A	0.674308	0.0841692	0.0180774	3.22359e-06	-0.015421	0.00848617	0.0695787
P162.PWY..L.glutamate.degradation.V..via.hydroxyglutarate.	rs4451355	T	A	0.637633	0.0754375	0.0170426	9.58203e-06	0.00897643	0.00815948	0.271623
P162.PWY..L.glutamate.degradation.V..via.hydroxyglutarate.	rs77890687	G	A	0.131645	0.116686	0.0243562	1.66091e-06	0.0134025	0.0122599	0.274652
P162.PWY..L.glutamate.degradation.V..via.hydroxyglutarate.	rs79195604	A	G	0.0663535	0.151377	0.0334773	6.132e-06	0.0164628	0.0143784	0.252577
P162.PWY..L.glutamate.degradation.V..via.hydroxyglutarate.	rs9570722	G	A	0.393238	-0.078216	0.0169931	4.16818e-06	0.000878747	0.00806143	0.913226
P164.PWY..purine.nucleobases.degradation.I..anaerobic.	rs11703988	A	G	0.0615119	-0.232078	0.0507121	4.73067e-06	-0.0140358	0.0155821	0.367998
P164.PWY..purine.nucleobases.degradation.I..anaerobic.	rs117143105	C	A	0.158405	0.161561	0.0362862	8.49152e-06	-0.00838461	0.0105418	0.426646
P164.PWY..purine.nucleobases.degradation.I..anaerobic.	rs12983272	T	C	0.334327	-0.116097	0.025941	7.62522e-06	0.00617299	0.00829519	0.457005
P164.PWY..purine.nucleobases.degradation.I..anaerobic.	rs245920	C	T	0.608287	-0.108162	0.0244832	9.97095e-06	-0.000961302	0.00778915	0.90181
P164.PWY..purine.nucleobases.degradation.I..anaerobic.	rs56260931	C	T	0.414068	0.109628	0.0247602	9.52926e-06	0.00145964	0.00781294	0.851848
P164.PWY..purine.nucleobases.degradation.I..anaerobic.	rs640081	A	G	0.708977	-0.129658	0.0291956	8.95322e-06	-0.000736461	0.00837226	0.929928
P164.PWY..purine.nucleobases.degradation.I..anaerobic.	rs72748182	T	G	0.122365	-0.181529	0.0380795	1.86899e-06	-0.00574454	0.0140055	0.681801
P164.PWY..purine.nucleobases.degradation.I..anaerobic.	rs72830334	A	G	0.0941639	0.193721	0.0414481	2.95661e-06	0.00468326	0.0124844	0.707668
P164.PWY..purine.nucleobases.degradation.I..anaerobic.	rs73967534	C	A	0.137219	-0.163089	0.0344023	2.13033e-06	0.0190311	0.0107316	0.0765657
P164.PWY..purine.nucleobases.degradation.I..anaerobic.	rs9736306	G	A	0.916673	-0.199598	0.0435973	4.68971e-06	-0.00199312	0.0126118	0.87447
P164.PWY..purine.nucleobases.degradation.I..anaerobic.	rs9790814	A	T	0.591811	0.109994	0.0242521	5.74788e-06	0.00490263	0.00784562	0.532231
P23.PWY..reductive.TCA.cycle.I	rs10894665	T	C	0.196907	-0.202854	0.0449476	6.38769e-06	0.00270052	0.00988711	0.784822
P23.PWY..reductive.TCA.cycle.I	rs1153514	A	G	0.0742352	0.296834	0.0670059	9.4244e-06	0.0267081	0.0150938	0.0772123
P23.PWY..reductive.TCA.cycle.I	rs34718894	A	G	0.156658	0.22699	0.0488048	3.30379e-06	-0.0102546	0.0101022	0.310384
P23.PWY..reductive.TCA.cycle.I	rs34942635	C	T	0.117045	0.244274	0.0552774	9.91352e-06	-0.0038913	0.0131999	0.768228
P23.PWY..reductive.TCA.cycle.I	rs3858055	A	C	0.48166	0.182849	0.0403583	5.88041e-06	0.0076021	0.00786888	0.3343
P23.PWY..reductive.TCA.cycle.I	rs57006859	T	C	0.15939	0.236063	0.0495701	1.91487e-06	0.00216263	0.0110393	0.844738
P23.PWY..reductive.TCA.cycle.I	rs74338794	T	C	0.190267	0.231905	0.0474995	1.04872e-06	0.00292659	0.0100286	0.770499
P23.PWY..reductive.TCA.cycle.I	rs9382699	C	T	0.257064	0.192184	0.0401386	1.68432e-06	-0.00467945	0.00912989	0.608419
P23.PWY..reductive.TCA.cycle.I	rs9613514	T	G	0.375811	0.163306	0.0365877	8.06604e-06	-0.00668722	0.00791396	0.398379
P23.PWY..reductive.TCA.cycle.I	rs9954617	T	C	0.262774	0.191837	0.0402905	1.92315e-06	0.00513165	0.00929104	0.580888
P42.PWY..incomplete.reductive.TCA.cycle	rs10810562	C	T	0.857281	-0.103458	0.0229546	6.57275e-06	0.0225611	0.0121352	0.0633893
P42.PWY..incomplete.reductive.TCA.cycle	rs11148356	T	C	0.0777056	-0.14327	0.0301886	2.07651e-06	0.00396384	0.0128738	0.758243
P42.PWY..incomplete.reductive.TCA.cycle	rs111926862	G	C	0.0636667	0.152922	0.0337372	5.8219e-06	-0.0433898	0.0135549	0.0014257
P42.PWY..incomplete.reductive.TCA.cycle	rs116605191	A	G	0.0661051	0.146581	0.0327952	7.83737e-06	-0.00999847	0.0135465	0.460688
P42.PWY..incomplete.reductive.TCA.cycle	rs12652368	C	T	0.435051	-0.0765527	0.0164418	3.22438e-06	-0.0133422	0.00792406	0.0926358
P42.PWY..incomplete.reductive.TCA.cycle	rs1364745	T	C	0.160109	0.100517	0.0221912	5.91045e-06	0.00113771	0.0103339	0.912362
P42.PWY..incomplete.reductive.TCA.cycle	rs55721043	G	A	0.237246	0.0872412	0.0191388	5.15597e-06	-0.00189369	0.00908479	0.834936
P42.PWY..incomplete.reductive.TCA.cycle	rs664864	T	C	0.63338	-0.0806164	0.0169168	1.88432e-06	0.00910406	0.00848969	0.283892
P42.PWY..incomplete.reductive.TCA.cycle	rs66662729	T	C	0.148528	0.107394	0.0234694	4.74131e-06	-0.0180205	0.0104793	0.0859031
P42.PWY..incomplete.reductive.TCA.cycle	rs7160842	G	A	0.490014	0.0752614	0.0160597	2.78117e-06	-0.0145893	0.00787148	0.0642032
P42.PWY..incomplete.reductive.TCA.cycle	rs7177833	G	A	0.160088	0.0988101	0.0220265	7.25822e-06	0.00263545	0.0116702	0.821395
P42.PWY..incomplete.reductive.TCA.cycle	rs73216471	C	G	0.168911	-0.10774	0.0215077	5.46064e-07	0.0002344	0.00959824	0.980523
P42.PWY..incomplete.reductive.TCA.cycle	rs7622789	T	C	0.194319	-0.0914599	0.0202225	6.1059e-06	-0.0107551	0.00973538	0.269616
P441.PWY..superpathway.of.N.acetylneuraminate.degradation	rs10113343	C	T	0.453618	0.0727103	0.0163274	8.45762e-06	0.010759	0.00767499	0.161373
P441.PWY..superpathway.of.N.acetylneuraminate.degradation	rs10520129	G	A	0.420966	-0.0785513	0.0166586	2.4129e-06	-0.0105132	0.00786312	0.181612
P441.PWY..superpathway.of.N.acetylneuraminate.degradation	rs10962279	C	T	0.210045	-0.0966023	0.0204411	2.29123e-06	-0.00392898	0.0098227	0.689275
P441.PWY..superpathway.of.N.acetylneuraminate.degradation	rs17075041	T	A	0.0542748	0.192704	0.0386401	6.1277e-07	0.0205127	0.0171464	0.231939
P441.PWY..superpathway.of.N.acetylneuraminate.degradation	rs28712495	A	G	0.144073	0.104282	0.0233612	8.04802e-06	-0.000573995	0.0118848	0.961493
P441.PWY..superpathway.of.N.acetylneuraminate.degradation	rs6665381	A	G	0.0815995	-0.134675	0.0301918	8.17134e-06	0.0293226	0.0123893	0.0181919
P441.PWY..superpathway.of.N.acetylneuraminate.degradation	rs6930880	T	C	0.648879	0.0843052	0.016916	6.23619e-07	-0.00878698	0.00807256	0.276716
P441.PWY..superpathway.of.N.acetylneuraminate.degradation	rs73217710	A	G	0.0762051	0.146879	0.0308675	1.95173e-06	0.00291889	0.0141732	0.83689
P441.PWY..superpathway.of.N.acetylneuraminate.degradation	rs9368736	C	T	0.0542344	-0.182013	0.0381171	1.79628e-06	-0.00402635	0.0165889	0.808292
P441.PWY..superpathway.of.N.acetylneuraminate.degradation	rs9416289	T	C	0.618193	0.0760858	0.0168453	6.27989e-06	-0.00479698	0.00857181	0.5759
P461.PWY..hexitol.fermentation.to.lactate..formate..ethanol.and.acetate	rs2035940	C	T	0.483609	-0.0785142	0.0167816	2.88872e-06	0.00665079	0.00784653	0.39692
P461.PWY..hexitol.fermentation.to.lactate..formate..ethanol.and.acetate	rs2146481	A	T	0.0897767	-0.128056	0.0288416	8.99731e-06	-0.005903	0.0147801	0.689719
P461.PWY..hexitol.fermentation.to.lactate..formate..ethanol.and.acetate	rs2398413	C	T	0.82363	-0.0996063	0.0217033	4.4439e-06	-0.0129123	0.0103765	0.213741
P461.PWY..hexitol.fermentation.to.lactate..formate..ethanol.and.acetate	rs2727894	G	A	0.141778	-0.105745	0.0236136	7.53021e-06	-0.00136389	0.0116087	0.906504
P461.PWY..hexitol.fermentation.to.lactate..formate..ethanol.and.acetate	rs4517983	A	G	0.909549	0.139412	0.0289505	1.46803e-06	-0.00446545	0.0147822	0.76267
P461.PWY..hexitol.fermentation.to.lactate..formate..ethanol.and.acetate	rs4867910	C	T	0.360749	0.0778703	0.0175488	9.10702e-06	-0.00616634	0.00845236	0.465894
P461.PWY..hexitol.fermentation.to.lactate..formate..ethanol.and.acetate	rs4903555	G	A	0.291881	-0.0846625	0.0178241	2.03528e-06	0.00706901	0.00884058	0.424185
P461.PWY..hexitol.fermentation.to.lactate..formate..ethanol.and.acetate	rs58118877	T	C	0.451627	-0.0757944	0.0167381	5.94723e-06	0.00498986	0.00789741	0.527683
P461.PWY..hexitol.fermentation.to.lactate..formate..ethanol.and.acetate	rs72774370	A	G	0.0715113	0.15156	0.0333678	5.56969e-06	0.0127509	0.0150678	0.397686
P461.PWY..hexitol.fermentation.to.lactate..formate..ethanol.and.acetate	rs7529292	C	T	0.176161	0.0942086	0.0212479	9.259e-06	-0.00685109	0.0096418	0.477572
P461.PWY..hexitol.fermentation.to.lactate..formate..ethanol.and.acetate	rs76349941	T	C	0.0663034	0.148266	0.0334848	9.51787e-06	-0.00273562	0.0146172	0.851592
P461.PWY..hexitol.fermentation.to.lactate..formate..ethanol.and.acetate	rs9368736	C	T	0.0543789	-0.184482	0.0381888	1.36e-06	-0.00402635	0.0165889	0.808292
P461.PWY..hexitol.fermentation.to.lactate..formate..ethanol.and.acetate	rs9964901	C	T	0.83041	-0.105052	0.0231719	5.7988e-06	0.00510074	0.0109426	0.641251
PANTO.PWY..phosphopantothenate.biosynthesis.I	rs1023692	C	T	0.771282	-0.097125	0.0198337	9.73227e-07	-0.00208386	0.00929119	0.822597
PANTO.PWY..phosphopantothenate.biosynthesis.I	rs11657406	T	G	0.166064	-0.10006	0.0217753	4.32512e-06	-0.000123256	0.0107273	0.990836
PANTO.PWY..phosphopantothenate.biosynthesis.I	rs12907443	G	A	0.382501	0.0834953	0.0168853	7.62067e-07	-0.00630684	0.00837419	0.451604
PANTO.PWY..phosphopantothenate.biosynthesis.I	rs2367796	T	C	0.144477	-0.106754	0.0237448	6.92832e-06	0.00743898	0.0111295	0.504077
PANTO.PWY..phosphopantothenate.biosynthesis.I	rs2627353	G	A	0.923649	0.13917	0.0311609	7.96273e-06	-0.00790717	0.014763	0.592384
PANTO.PWY..phosphopantothenate.biosynthesis.I	rs4399424	C	T	0.293152	-0.083133	0.0178931	3.38278e-06	-0.00325661	0.00851887	0.702358
PANTO.PWY..phosphopantothenate.biosynthesis.I	rs56107021	T	C	0.190545	-0.105362	0.0207774	3.95775e-07	0.000249815	0.00989337	0.979861
PANTO.PWY..phosphopantothenate.biosynthesis.I	rs61857174	A	T	0.122152	-0.124248	0.0247022	4.90923e-07	0.0220104	0.0125411	0.079649
PANTO.PWY..phosphopantothenate.biosynthesis.I	rs73259138	T	C	0.116033	-0.120182	0.0263498	5.09072e-06	-0.0111751	0.0134272	0.405515
PANTO.PWY..phosphopantothenate.biosynthesis.I	rs74949229	A	G	0.0938701	0.128746	0.0283454	5.571e-06	0.0143517	0.0139719	0.304659
PANTO.PWY..phosphopantothenate.biosynthesis.I	rs76292876	G	C	0.0704357	-0.148378	0.0323585	4.53003e-06	-0.00408748	0.0145671	0.779095
PANTOSYN.PWY..pantothenate.and.coenzyme.A.biosynthesis.I	rs111776615	A	G	0.173964	-0.105552	0.0237248	8.62631e-06	0.0214592	0.0106415	0.0440891
PANTOSYN.PWY..pantothenate.and.coenzyme.A.biosynthesis.I	rs11653407	T	A	0.23847	0.0860567	0.0190634	6.35453e-06	-0.00208603	0.00890996	0.814951
PANTOSYN.PWY..pantothenate.and.coenzyme.A.biosynthesis.I	rs147398141	T	C	0.0621243	-0.151811	0.0338679	7.37954e-06	0.0231792	0.0165836	0.162601
PANTOSYN.PWY..pantothenate.and.coenzyme.A.biosynthesis.I	rs151701	T	C	0.254949	0.0863005	0.0189045	4.99313e-06	-0.00416276	0.00890243	0.640205
PANTOSYN.PWY..pantothenate.and.coenzyme.A.biosynthesis.I	rs2113567	G	T	0.310739	0.0780587	0.0174853	8.0355e-06	-0.00445276	0.00845978	0.598801
PANTOSYN.PWY..pantothenate.and.coenzyme.A.biosynthesis.I	rs2509667	A	C	0.120838	-0.117625	0.0254276	3.73042e-06	0.0221606	0.0132597	0.0950765
PANTOSYN.PWY..pantothenate.and.coenzyme.A.biosynthesis.I	rs61844177	C	T	0.316294	-0.0814196	0.0174091	2.91329e-06	0.00800314	0.00824498	0.33202
PANTOSYN.PWY..pantothenate.and.coenzyme.A.biosynthesis.I	rs9599845	C	T	0.237425	0.0930947	0.0203682	4.8634e-06	-0.0142566	0.00964618	0.13983
PENTOSE.P.PWY..pentose.phosphate.pathway	rs12417998	A	G	0.088461	-0.129639	0.0288032	6.76805e-06	0.00656412	0.0132618	0.620768
PENTOSE.P.PWY..pentose.phosphate.pathway	rs12599680	T	C	0.157329	-0.104456	0.0225693	3.6883e-06	0.00286529	0.0103561	0.782103
PENTOSE.P.PWY..pentose.phosphate.pathway	rs12669414	T	C	0.409285	-0.0794589	0.0166763	1.89064e-06	0.00161844	0.00830442	0.845531
PENTOSE.P.PWY..pentose.phosphate.pathway	rs138494236	C	T	0.0597053	-0.160724	0.0354809	5.90211e-06	-0.0182129	0.0140287	0.194587
PENTOSE.P.PWY..pentose.phosphate.pathway	rs140787604	G	A	0.0518043	-0.172453	0.0385831	7.83435e-06	-0.0328371	0.0176572	0.0633105
PENTOSE.P.PWY..pentose.phosphate.pathway	rs1486114	G	T	0.151385	-0.107313	0.0224958	1.83915e-06	-0.00920616	0.0119287	0.440492
PENTOSE.P.PWY..pentose.phosphate.pathway	rs17621104	A	C	0.135319	0.113772	0.0250477	5.56692e-06	0.0129036	0.0118821	0.277836
PENTOSE.P.PWY..pentose.phosphate.pathway	rs2038820	C	T	0.418697	-0.0775464	0.0165278	2.70712e-06	-0.00807743	0.00808931	0.318337
PENTOSE.P.PWY..pentose.phosphate.pathway	rs4399424	C	T	0.293529	0.081171	0.0180444	6.84696e-06	-0.00325661	0.00851887	0.702358
PENTOSE.P.PWY..pentose.phosphate.pathway	rs62074577	G	A	0.387202	0.0780376	0.0176512	9.81997e-06	0.00375474	0.00816177	0.645618
PENTOSE.P.PWY..pentose.phosphate.pathway	rs7181967	C	T	0.205872	-0.0960215	0.020475	2.7361e-06	-0.00264795	0.0103043	0.797267
PENTOSE.P.PWY..pentose.phosphate.pathway	rs7228238	T	C	0.41641	-0.0811856	0.0166367	1.06138e-06	0.00192724	0.0076892	0.802158
PENTOSE.P.PWY..pentose.phosphate.pathway	rs76864565	A	G	0.149978	-0.10184	0.0227924	7.89069e-06	0.00375589	0.0112347	0.738236
PENTOSE.P.PWY..pentose.phosphate.pathway	rs7856581	C	G	0.0624905	0.170656	0.0345709	7.95785e-07	0.000894807	0.0153392	0.953497
PEPTIDOGLYCANSYN.PWY..peptidoglycan.biosynthesis.I..meso.diaminopimelate.containing.	rs11254890	G	A	0.0899903	-0.1425	0.0297381	1.65254e-06	-0.00667477	0.0122325	0.585458
PEPTIDOGLYCANSYN.PWY..peptidoglycan.biosynthesis.I..meso.diaminopimelate.containing.	rs17601633	G	A	0.360364	-0.0766053	0.0167355	4.7078e-06	-0.0068063	0.00824835	0.409531
PEPTIDOGLYCANSYN.PWY..peptidoglycan.biosynthesis.I..meso.diaminopimelate.containing.	rs17674109	A	G	0.45379	0.073469	0.0164057	7.52519e-06	-0.0157912	0.00830928	0.0577515
PEPTIDOGLYCANSYN.PWY..peptidoglycan.biosynthesis.I..meso.diaminopimelate.containing.	rs17773637	A	T	0.0583606	0.155628	0.0346627	7.12971e-06	-0.0109791	0.0178511	0.538715
PEPTIDOGLYCANSYN.PWY..peptidoglycan.biosynthesis.I..meso.diaminopimelate.containing.	rs28815855	G	A	0.139873	0.112889	0.0233702	1.36192e-06	0.00431206	0.0111275	0.698484
PEPTIDOGLYCANSYN.PWY..peptidoglycan.biosynthesis.I..meso.diaminopimelate.containing.	rs55935294	C	T	0.436777	-0.0776776	0.0164172	2.22902e-06	-0.00686508	0.00792681	0.386729
PEPTIDOGLYCANSYN.PWY..peptidoglycan.biosynthesis.I..meso.diaminopimelate.containing.	rs57752094	A	C	0.170457	0.106925	0.0215729	7.17831e-07	0.000984373	0.00983577	0.920306
PEPTIDOGLYCANSYN.PWY..peptidoglycan.biosynthesis.I..meso.diaminopimelate.containing.	rs6427759	C	A	0.9086	-0.146144	0.0289421	4.42882e-07	0.00127848	0.0156692	0.934993
PEPTIDOGLYCANSYN.PWY..peptidoglycan.biosynthesis.I..meso.diaminopimelate.containing.	rs7576999	T	C	0.357278	-0.0799719	0.0172594	3.59461e-06	0.00988298	0.0085583	0.248539
PEPTIDOGLYCANSYN.PWY..peptidoglycan.biosynthesis.I..meso.diaminopimelate.containing.	rs77069323	G	C	0.0827472	0.157182	0.0306758	2.99167e-07	-0.00521799	0.0155035	0.736535
PHOSLIPSYN.PWY..superpathway.of.phospholipid.biosynthesis.I..bacteria.	rs1029249	C	T	0.227143	-0.0885882	0.0191712	3.8207e-06	0.0102266	0.00896835	0.254517
PHOSLIPSYN.PWY..superpathway.of.phospholipid.biosynthesis.I..bacteria.	rs10859752	A	G	0.402186	0.0769656	0.016414	2.74517e-06	0.0182171	0.00819702	0.0265466
PHOSLIPSYN.PWY..superpathway.of.phospholipid.biosynthesis.I..bacteria.	rs10979829	A	T	0.229883	0.0895778	0.0193862	3.82453e-06	-0.00231281	0.00974668	0.812493
PHOSLIPSYN.PWY..superpathway.of.phospholipid.biosynthesis.I..bacteria.	rs12000184	A	G	0.240929	-0.0857915	0.019235	8.18894e-06	-0.0078767	0.00896465	0.379872
PHOSLIPSYN.PWY..superpathway.of.phospholipid.biosynthesis.I..bacteria.	rs163172	G	A	0.850091	0.122222	0.0238	2.8156e-07	-0.0057853	0.0107348	0.590092
PHOSLIPSYN.PWY..superpathway.of.phospholipid.biosynthesis.I..bacteria.	rs187463	G	T	0.644664	-0.0803475	0.0168791	1.93425e-06	-0.0024188	0.0085182	0.77652
PHOSLIPSYN.PWY..superpathway.of.phospholipid.biosynthesis.I..bacteria.	rs631694	T	C	0.919616	0.141866	0.030324	2.8922e-06	-0.00791005	0.0165014	0.631821
PHOSLIPSYN.PWY..superpathway.of.phospholipid.biosynthesis.I..bacteria.	rs73104513	T	C	0.144012	-0.108511	0.0238689	5.46407e-06	0.00599612	0.0115655	0.604294
PHOSLIPSYN.PWY..superpathway.of.phospholipid.biosynthesis.I..bacteria.	rs77054814	G	A	0.0748263	-0.144474	0.0325547	9.08451e-06	-0.00950898	0.0152637	0.533484
PHOSLIPSYN.PWY..superpathway.of.phospholipid.biosynthesis.I..bacteria.	rs780162	C	G	0.20111	-0.0981107	0.0214092	4.59145e-06	-0.0153002	0.0104658	0.144171
PHOSLIPSYN.PWY..superpathway.of.phospholipid.biosynthesis.I..bacteria.	rs78496981	T	C	0.0682182	-0.152002	0.0324838	2.87836e-06	0.0247444	0.0154997	0.110801
PHOSLIPSYN.PWY..superpathway.of.phospholipid.biosynthesis.I..bacteria.	rs9471554	C	T	0.324334	0.0766225	0.017299	9.45414e-06	0.00206951	0.00842949	0.806129
PHOSLIPSYN.PWY..superpathway.of.phospholipid.biosynthesis.I..bacteria.	rs9898722	A	T	0.331339	-0.0766573	0.0172046	8.36499e-06	-0.0134589	0.00849299	0.113446
POLYAMINSYN3.PWY..superpathway.of.polyamine.biosynthesis.II	rs10969036	G	A	0.443972	0.0922425	0.0204543	6.49223e-06	-0.00734392	0.00795874	0.356429
POLYAMINSYN3.PWY..superpathway.of.polyamine.biosynthesis.II	rs11627731	G	A	0.0802933	-0.18225	0.0379274	1.54568e-06	-0.00523467	0.0161827	0.746425
POLYAMINSYN3.PWY..superpathway.of.polyamine.biosynthesis.II	rs11890644	G	A	0.183125	0.119734	0.0262502	5.085e-06	-0.00164267	0.0113057	0.884515
POLYAMINSYN3.PWY..superpathway.of.polyamine.biosynthesis.II	rs12570677	A	T	0.119457	0.144834	0.0324785	8.22e-06	-0.0257853	0.0132564	0.0521264
POLYAMINSYN3.PWY..superpathway.of.polyamine.biosynthesis.II	rs258495	A	T	0.61976	0.0975198	0.0209483	3.23584e-06	-0.00305504	0.00845843	0.718063
POLYAMINSYN3.PWY..superpathway.of.polyamine.biosynthesis.II	rs475221	A	G	0.515585	-0.0948327	0.0208574	5.44865e-06	0.00123817	0.00756283	0.869996
POLYAMINSYN3.PWY..superpathway.of.polyamine.biosynthesis.II	rs58529279	T	C	0.0581069	0.219027	0.0450389	1.1558e-06	0.0129696	0.015407	0.400162
POLYAMINSYN3.PWY..superpathway.of.polyamine.biosynthesis.II	rs7433679	C	T	0.144025	-0.1319	0.029427	7.38574e-06	-0.00186951	0.0115663	0.871637
POLYAMINSYN3.PWY..superpathway.of.polyamine.biosynthesis.II	rs76729673	G	A	0.0906577	-0.164494	0.035505	3.60455e-06	-0.0113934	0.0137997	0.409273
POLYAMINSYN3.PWY..superpathway.of.polyamine.biosynthesis.II	rs7673044	T	C	0.0978928	0.159308	0.0342961	3.39935e-06	-0.00623204	0.0119717	0.602821
POLYAMINSYN3.PWY..superpathway.of.polyamine.biosynthesis.II	rs7745701	G	A	0.0845403	0.175902	0.0385771	5.12139e-06	-0.0107101	0.0126108	0.395993
POLYAMSYN.PWY..superpathway.of.polyamine.biosynthesis.I	rs10140803	T	C	0.0691355	0.141662	0.031461	6.70713e-06	-0.0135933	0.0147895	0.358321
POLYAMSYN.PWY..superpathway.of.polyamine.biosynthesis.I	rs10241729	G	A	0.228727	-0.0861325	0.0190947	6.45821e-06	-0.00362958	0.00905634	0.688695
POLYAMSYN.PWY..superpathway.of.polyamine.biosynthesis.I	rs12510598	A	G	0.275054	-0.0815199	0.0180513	6.30147e-06	0.0172982	0.00847914	0.041683
POLYAMSYN.PWY..superpathway.of.polyamine.biosynthesis.I	rs17543785	G	A	0.265156	-0.0837133	0.018795	8.42769e-06	0.00548765	0.00819453	0.503268
POLYAMSYN.PWY..superpathway.of.polyamine.biosynthesis.I	rs17786325	C	T	0.687308	-0.0768871	0.0173451	9.30207e-06	-0.00249743	0.00807902	0.75731
POLYAMSYN.PWY..superpathway.of.polyamine.biosynthesis.I	rs4678043	C	T	0.664659	-0.0757748	0.0170675	9.00812e-06	-0.0042385	0.00876427	0.6288
POLYAMSYN.PWY..superpathway.of.polyamine.biosynthesis.I	rs79415932	A	G	0.0861367	-0.137285	0.0309223	9.00932e-06	-0.0115695	0.0129799	0.373024
POLYAMSYN.PWY..superpathway.of.polyamine.biosynthesis.I	rs80217121	C	T	0.0857864	0.141448	0.0300043	2.42612e-06	-0.0158363	0.0147521	0.283389
POLYISOPRENSYN.PWY..polyisoprenoid.biosynthesis..E..coli.	rs12670364	T	C	0.0853551	-0.223462	0.0498778	7.45725e-06	0.000435941	0.0133029	0.973866
POLYISOPRENSYN.PWY..polyisoprenoid.biosynthesis..E..coli.	rs12761356	C	T	0.454407	-0.123341	0.0272852	6.17114e-06	0.0117811	0.00780158	0.131431
POLYISOPRENSYN.PWY..polyisoprenoid.biosynthesis..E..coli.	rs2042558	G	A	0.193068	0.160468	0.0352994	5.4701e-06	-0.00451744	0.00995823	0.650218
POLYISOPRENSYN.PWY..polyisoprenoid.biosynthesis..E..coli.	rs4868691	T	C	0.590829	-0.132027	0.028598	3.89964e-06	-0.0021119	0.00802128	0.7924
POLYISOPRENSYN.PWY..polyisoprenoid.biosynthesis..E..coli.	rs4936253	A	G	0.376581	-0.135675	0.0302988	7.53821e-06	-0.00170567	0.00829374	0.837113
POLYISOPRENSYN.PWY..polyisoprenoid.biosynthesis..E..coli.	rs6919931	A	G	0.133549	0.185259	0.0412847	7.2114e-06	-0.00157047	0.0108309	0.88475
POLYISOPRENSYN.PWY..polyisoprenoid.biosynthesis..E..coli.	rs824634	T	C	0.79113	-0.15561	0.0343526	5.90399e-06	0.0111934	0.00937864	0.233045
PPGPPMET.PWY..ppGpp.biosynthesis	rs10404465	A	T	0.241021	0.100853	0.0216345	3.13615e-06	0.00677253	0.00903471	0.453718
PPGPPMET.PWY..ppGpp.biosynthesis	rs10767786	T	C	0.388995	0.0852294	0.0188124	5.88481e-06	0.00360755	0.00780824	0.644199
PPGPPMET.PWY..ppGpp.biosynthesis	rs10783794	G	A	0.386545	0.088903	0.0192138	3.70938e-06	0.00245012	0.00815309	0.763866
PPGPPMET.PWY..ppGpp.biosynthesis	rs4767337	C	A	0.188831	-0.108238	0.0235988	4.50525e-06	0.00470397	0.0100432	0.639649
PPGPPMET.PWY..ppGpp.biosynthesis	rs60898162	A	G	0.332184	0.090114	0.0200532	6.99811e-06	-0.0071476	0.00829734	0.38927
PPGPPMET.PWY..ppGpp.biosynthesis	rs7096411	A	G	0.424831	-0.0857703	0.0190509	6.72625e-06	-0.00467577	0.00816188	0.566895
PPGPPMET.PWY..ppGpp.biosynthesis	rs73648437	C	T	0.0744602	0.171367	0.0357695	1.66061e-06	0.0113187	0.0142875	0.428484
PPGPPMET.PWY..ppGpp.biosynthesis	rs8098406	A	G	0.475509	0.0833677	0.0186966	8.23502e-06	0.00832074	0.00806249	0.302383
PRPP.PWY..superpathway.of.histidine..purine..and.pyrimidine.biosynthesis	rs111364229	C	G	0.0892174	-0.136952	0.0305024	7.12585e-06	-0.0132358	0.0141454	0.349722
PRPP.PWY..superpathway.of.histidine..purine..and.pyrimidine.biosynthesis	rs12359494	T	C	0.559445	0.0720598	0.0162967	9.79046e-06	0.0010911	0.00782689	0.889168
PRPP.PWY..superpathway.of.histidine..purine..and.pyrimidine.biosynthesis	rs12549221	C	T	0.787149	0.0961229	0.0216562	9.05537e-06	-0.00496243	0.00935242	0.595847
PRPP.PWY..superpathway.of.histidine..purine..and.pyrimidine.biosynthesis	rs13080908	G	A	0.165509	0.105164	0.0219949	1.74186e-06	0.00855477	0.0104555	0.413494
PRPP.PWY..superpathway.of.histidine..purine..and.pyrimidine.biosynthesis	rs237483	A	C	0.572926	0.072289	0.0163378	9.66043e-06	0.00394688	0.00780396	0.613175
PRPP.PWY..superpathway.of.histidine..purine..and.pyrimidine.biosynthesis	rs2406211	C	T	0.416967	-0.0760629	0.0165964	4.5811e-06	-0.00972664	0.00783314	0.214716
PRPP.PWY..superpathway.of.histidine..purine..and.pyrimidine.biosynthesis	rs2923143	A	G	0.263102	-0.0973735	0.0189722	2.86003e-07	0.00574016	0.00933256	0.538692
PRPP.PWY..superpathway.of.histidine..purine..and.pyrimidine.biosynthesis	rs4889160	A	G	0.228647	0.0891387	0.0194977	4.83652e-06	-0.000102779	0.0088353	0.990722
PRPP.PWY..superpathway.of.histidine..purine..and.pyrimidine.biosynthesis	rs60152513	A	G	0.0814397	-0.140131	0.0305756	4.58105e-06	-0.00695247	0.0151502	0.646434
PRPP.PWY..superpathway.of.histidine..purine..and.pyrimidine.biosynthesis	rs61733531	T	C	0.171229	0.100089	0.0221499	6.22171e-06	-0.00407974	0.0109829	0.710395
PRPP.PWY..superpathway.of.histidine..purine..and.pyrimidine.biosynthesis	rs72686468	G	A	0.069932	0.152768	0.0321889	2.07493e-06	0.00354508	0.014882	0.81178
PRPP.PWY..superpathway.of.histidine..purine..and.pyrimidine.biosynthesis	rs73314327	C	T	0.269055	0.0842558	0.0183589	4.44571e-06	0.000218725	0.00923856	0.981118
PRPP.PWY..superpathway.of.histidine..purine..and.pyrimidine.biosynthesis	rs857044	A	T	0.282083	0.0822036	0.0182948	7.01345e-06	-0.00998648	0.00868003	0.250291
PWY0.1061..superpathway.of.L.alanine.biosynthesis	rs17777155	G	A	0.115793	-0.150878	0.0325761	3.62924e-06	0.0186236	0.0137185	0.175006
PWY0.1061..superpathway.of.L.alanine.biosynthesis	rs2197911	A	G	0.863153	-0.135967	0.0292369	3.31052e-06	-0.0166032	0.011214	0.139132
PWY0.1061..superpathway.of.L.alanine.biosynthesis	rs2640045	T	C	0.448329	0.104422	0.021887	1.83358e-06	0.0025031	0.00789599	0.751323
PWY0.1061..superpathway.of.L.alanine.biosynthesis	rs4580784	A	G	0.0617492	-0.210802	0.0455807	3.7495e-06	-0.0162708	0.0168461	0.334422
PWY0.1061..superpathway.of.L.alanine.biosynthesis	rs57070266	C	T	0.0895804	-0.167376	0.0376323	8.68039e-06	-0.0115769	0.0134661	0.390217
PWY0.1061..superpathway.of.L.alanine.biosynthesis	rs62385620	A	T	0.111596	0.163648	0.0340993	1.59347e-06	0.00654572	0.0123792	0.59712
PWY0.1061..superpathway.of.L.alanine.biosynthesis	rs7840028	T	C	0.0810718	0.175219	0.0375257	3.0224e-06	0.0203962	0.0138542	0.141377
PWY0.1061..superpathway.of.L.alanine.biosynthesis	rs7947704	T	C	0.0953912	0.156566	0.0348804	7.16773e-06	0.0276342	0.0167276	0.0989405
PWY0.1241..ADP.L.glycero..beta..D.manno.heptose.biosynthesis	rs10866668	G	C	0.476055	0.102054	0.0224407	5.42256e-06	-0.00560391	0.00769096	0.466447
PWY0.1241..ADP.L.glycero..beta..D.manno.heptose.biosynthesis	rs12633789	A	G	0.102012	0.171793	0.037161	3.7834e-06	0.00818183	0.0128362	0.524052
PWY0.1241..ADP.L.glycero..beta..D.manno.heptose.biosynthesis	rs12713508	T	C	0.290971	-0.108389	0.024504	9.72051e-06	-0.0103422	0.00843333	0.220443
PWY0.1241..ADP.L.glycero..beta..D.manno.heptose.biosynthesis	rs13007128	T	C	0.443255	0.106983	0.0237458	6.62602e-06	0.00878983	0.00787837	0.264904
PWY0.1241..ADP.L.glycero..beta..D.manno.heptose.biosynthesis	rs1444625	G	C	0.130907	-0.161047	0.0329118	9.9163e-07	-0.0106617	0.012231	0.383646
PWY0.1241..ADP.L.glycero..beta..D.manno.heptose.biosynthesis	rs3923652	C	A	0.103319	-0.163821	0.0357516	4.60145e-06	-0.00114068	0.0125382	0.927535
PWY0.1241..ADP.L.glycero..beta..D.manno.heptose.biosynthesis	rs4629160	G	A	0.778644	0.117549	0.0263033	7.85889e-06	0.00122745	0.00972933	0.899639
PWY0.1241..ADP.L.glycero..beta..D.manno.heptose.biosynthesis	rs6581517	T	A	0.36771	0.103616	0.0233533	9.1264e-06	-0.0155416	0.00800035	0.0524283
PWY0.1241..ADP.L.glycero..beta..D.manno.heptose.biosynthesis	rs71420343	C	T	0.164126	0.138554	0.0301188	4.21994e-06	-0.00290261	0.0108038	0.788258
PWY0.1241..ADP.L.glycero..beta..D.manno.heptose.biosynthesis	rs9923601	A	G	0.0630599	0.200457	0.045196	9.19584e-06	-0.00605827	0.0174546	0.72862
PWY0.1261..anhydromuropeptides.recycling	rs11588833	G	A	0.0865587	-0.131667	0.0297656	9.71395e-06	0.0148342	0.0130639	0.256514
PWY0.1261..anhydromuropeptides.recycling	rs1482662	T	C	0.773283	0.0959846	0.0204763	2.76423e-06	-0.0082537	0.00945791	0.383112
PWY0.1261..anhydromuropeptides.recycling	rs4501561	C	T	0.840069	0.105819	0.0234874	6.62688e-06	-0.00726608	0.0108495	0.50324
PWY0.1261..anhydromuropeptides.recycling	rs59853081	T	C	0.280601	-0.0841117	0.0188956	8.5312e-06	0.00894626	0.0085862	0.29777
PWY0.1261..anhydromuropeptides.recycling	rs7228238	T	C	0.416673	-0.0837211	0.0168889	7.15332e-07	0.00192724	0.0076892	0.802158
PWY0.1261..anhydromuropeptides.recycling	rs7544236	C	T	0.360295	0.0825818	0.0175279	2.45954e-06	0.00655053	0.00811545	0.41982
PWY0.1261..anhydromuropeptides.recycling	rs7964114	C	T	0.240609	0.0920566	0.0197131	3.01447e-06	0.0053412	0.00891015	0.549049
PWY0.1296..purine.ribonucleosides.degradation	rs11760345	T	G	0.13624	-0.11881	0.0257476	3.94246e-06	-0.0102825	0.0117761	0.382848
PWY0.1296..purine.ribonucleosides.degradation	rs12915465	C	T	0.0932693	0.132221	0.0279715	2.27852e-06	0.0171669	0.0128924	0.183404
PWY0.1296..purine.ribonucleosides.degradation	rs1468579	T	C	0.256093	-0.0929607	0.0193606	1.57458e-06	0.00455177	0.00871818	0.601751
PWY0.1296..purine.ribonucleosides.degradation	rs2425056	A	G	0.344212	-0.0745895	0.0168811	9.93783e-06	-0.00531267	0.00819069	0.516776
PWY0.1296..purine.ribonucleosides.degradation	rs416270	T	G	0.265633	-0.0856028	0.0187084	4.74789e-06	-0.00105055	0.00849302	0.901588
PWY0.1296..purine.ribonucleosides.degradation	rs6669249	C	A	0.756591	-0.0853442	0.0186355	4.65758e-06	-0.00679107	0.00842004	0.420183
PWY0.1296..purine.ribonucleosides.degradation	rs76985731	C	T	0.0534186	0.180318	0.0366688	8.76703e-07	-0.0340852	0.0158523	0.031853
PWY0.1296..purine.ribonucleosides.degradation	rs7699343	T	C	0.173113	0.0948032	0.0213909	9.33899e-06	-0.00968755	0.0103961	0.35171
PWY0.1296..purine.ribonucleosides.degradation	rs9286959	A	T	0.438789	0.0807536	0.0168288	1.59828e-06	0.00535615	0.00807465	0.507319
PWY0.1297..superpathway.of.purine.deoxyribonucleosides.degradation	rs1009644	C	T	0.591879	-0.0744787	0.0165694	6.95846e-06	-0.000336211	0.00807224	0.966788
PWY0.1297..superpathway.of.purine.deoxyribonucleosides.degradation	rs111171	G	A	0.729093	-0.0924102	0.0187424	8.20026e-07	0.012381	0.00807718	0.12573
PWY0.1297..superpathway.of.purine.deoxyribonucleosides.degradation	rs12700304	T	G	0.250107	0.0872428	0.0187529	3.28354e-06	0.0182712	0.00939998	0.0522917
PWY0.1297..superpathway.of.purine.deoxyribonucleosides.degradation	rs17639960	C	T	0.156483	-0.109664	0.0231362	2.13807e-06	-0.0086206	0.0105461	0.413943
PWY0.1297..superpathway.of.purine.deoxyribonucleosides.degradation	rs2914928	C	T	0.307512	-0.0816632	0.0177702	4.31704e-06	-0.00715876	0.00833196	0.390503
PWY0.1297..superpathway.of.purine.deoxyribonucleosides.degradation	rs35108480	C	G	0.297202	0.0804747	0.0181741	9.51119e-06	0.0219141	0.0084705	0.00986163
PWY0.1297..superpathway.of.purine.deoxyribonucleosides.degradation	rs7349706	C	A	0.345869	0.0810335	0.0176312	4.30606e-06	0.00791472	0.008333	0.34251
PWY0.1297..superpathway.of.purine.deoxyribonucleosides.degradation	rs74770935	T	A	0.0673448	0.15038	0.0330514	5.3676e-06	0.0185889	0.014782	0.208943
PWY0.1297..superpathway.of.purine.deoxyribonucleosides.degradation	rs7608101	C	T	0.283873	0.0836171	0.0183571	5.23758e-06	0.00384017	0.00860601	0.655564
PWY0.1297..superpathway.of.purine.deoxyribonucleosides.degradation	rs9527167	G	A	0.17668	0.110794	0.0229484	1.37947e-06	0.00114775	0.010496	0.912953
PWY0.1298..superpathway.of.pyrimidine.deoxyribonucleosides.degradation	rs1467160	G	T	0.459531	-0.0751674	0.0166274	6.16361e-06	0.0142307	0.00784525	0.070079
PWY0.1298..superpathway.of.pyrimidine.deoxyribonucleosides.degradation	rs17185203	A	C	0.277257	-0.0819107	0.0182028	6.79892e-06	-0.00363649	0.00867379	0.675151
PWY0.1298..superpathway.of.pyrimidine.deoxyribonucleosides.degradation	rs2309464	G	T	0.24989	0.0854547	0.019089	7.5821e-06	-0.00476287	0.0089645	0.595362
PWY0.1298..superpathway.of.pyrimidine.deoxyribonucleosides.degradation	rs257077	T	G	0.82837	-0.101168	0.0220981	4.6917e-06	-0.0118907	0.0103152	0.249381
PWY0.1298..superpathway.of.pyrimidine.deoxyribonucleosides.degradation	rs56332785	T	C	0.320611	0.0801429	0.0177352	6.21765e-06	0.01479	0.00836823	0.0775584
PWY0.1298..superpathway.of.pyrimidine.deoxyribonucleosides.degradation	rs62248586	T	G	0.375075	-0.0795788	0.0172392	3.90928e-06	0.00925948	0.00818614	0.25836
PWY0.1298..superpathway.of.pyrimidine.deoxyribonucleosides.degradation	rs6944623	C	G	0.844165	0.10404	0.0227051	4.60103e-06	-0.00193889	0.011195	0.862546
PWY0.1298..superpathway.of.pyrimidine.deoxyribonucleosides.degradation	rs7138789	A	G	0.113296	0.119569	0.0266099	7.00926e-06	-0.00115097	0.0120156	0.923713
PWY0.1298..superpathway.of.pyrimidine.deoxyribonucleosides.degradation	rs73169038	G	A	0.0739753	-0.141377	0.0309812	5.03503e-06	0.00533548	0.0138172	0.699495
PWY0.1298..superpathway.of.pyrimidine.deoxyribonucleosides.degradation	rs7859597	G	A	0.257566	0.0846329	0.0184862	4.6906e-06	-0.00143955	0.00939269	0.878231
PWY0.1298..superpathway.of.pyrimidine.deoxyribonucleosides.degradation	rs79103551	T	C	0.0647766	0.152765	0.0333575	4.65804e-06	-0.0118166	0.0165764	0.476152
PWY0.1298..superpathway.of.pyrimidine.deoxyribonucleosides.degradation	rs997227	A	C	0.412248	-0.077565	0.01695	4.7369e-06	0.00434142	0.00787283	0.58149
PWY0.1338..polymyxin.resistance	rs12472695	T	C	0.299909	0.149611	0.032136	3.2313e-06	-0.0125246	0.00862054	0.146667
PWY0.1338..polymyxin.resistance	rs12718724	T	C	0.119583	-0.202477	0.0448731	6.41557e-06	0.0120528	0.0114937	0.294672
PWY0.1338..polymyxin.resistance	rs13140831	A	G	0.548186	0.139782	0.0315732	9.54458e-06	0.00487803	0.00796787	0.540579
PWY0.1338..polymyxin.resistance	rs135184	T	A	0.788217	0.177769	0.0395527	6.97381e-06	0.00488558	0.00947998	0.606452
PWY0.1338..polymyxin.resistance	rs3106302	T	C	0.617457	0.162574	0.0358688	5.82976e-06	0.00965423	0.00797382	0.226368
PWY0.1338..polymyxin.resistance	rs4942275	T	C	0.141655	0.224867	0.041483	5.93646e-08	0.00904025	0.0110733	0.414524
PWY0.1338..polymyxin.resistance	rs7225041	C	G	0.317453	-0.154749	0.0331496	3.03832e-06	-0.001876	0.00857441	0.826871
PWY0.1338..polymyxin.resistance	rs7478946	T	C	0.612149	-0.143621	0.0316509	5.68823e-06	0.00289972	0.00808369	0.719909
PWY0.1338..polymyxin.resistance	rs76296650	G	A	0.123104	-0.241937	0.045853	1.31768e-07	0.00782846	0.0117399	0.505083
PWY0.1338..polymyxin.resistance	rs884587	T	C	0.343527	0.143447	0.0322801	8.83737e-06	-8.93592e-05	0.00857969	0.991693
PWY0.1415..superpathway.of.heme.biosynthesis.from.uroporphyrinogen.III	rs1051765	G	A	0.101125	-0.208775	0.0448265	3.20215e-06	0.0179466	0.0131689	0.173347
PWY0.1415..superpathway.of.heme.biosynthesis.from.uroporphyrinogen.III	rs1325380	C	T	0.242169	0.141566	0.0320204	9.81846e-06	-0.00939561	0.00893541	0.293358
PWY0.1415..superpathway.of.heme.biosynthesis.from.uroporphyrinogen.III	rs17698956	G	A	0.148196	-0.175101	0.038039	4.16023e-06	-0.0100086	0.0104142	0.336826
PWY0.1415..superpathway.of.heme.biosynthesis.from.uroporphyrinogen.III	rs4238492	G	A	0.546024	0.128463	0.0266247	1.40031e-06	-0.00246293	0.00793167	0.756251
PWY0.1415..superpathway.of.heme.biosynthesis.from.uroporphyrinogen.III	rs62174134	T	C	0.209295	-0.156658	0.0333638	2.66008e-06	-0.00140138	0.00976796	0.885959
PWY0.1415..superpathway.of.heme.biosynthesis.from.uroporphyrinogen.III	rs6451170	A	G	0.550576	0.125289	0.027247	4.26036e-06	0.00548081	0.00779009	0.48192
PWY0.1415..superpathway.of.heme.biosynthesis.from.uroporphyrinogen.III	rs7111124	A	T	0.558852	-0.119194	0.0264881	6.79851e-06	-0.00451043	0.00791658	0.569018
PWY0.1415..superpathway.of.heme.biosynthesis.from.uroporphyrinogen.III	rs942033	T	C	0.591911	0.130758	0.0278127	2.5839e-06	-0.0108502	0.00785711	0.167699
PWY0.1415..superpathway.of.heme.biosynthesis.from.uroporphyrinogen.III	rs9619066	T	C	0.124649	-0.223827	0.0425987	1.48577e-07	0.00377914	0.0110858	0.733273
PWY0.1479..tRNA.processing	rs10253848	T	C	0.200092	-0.0990509	0.0219756	6.56516e-06	0.00913395	0.00947822	0.335511
PWY0.1479..tRNA.processing	rs11076031	G	A	0.710524	0.0847081	0.0191672	9.89578e-06	0.00134163	0.00867128	0.877082
PWY0.1479..tRNA.processing	rs1553705	G	A	0.200628	-0.0993456	0.0222818	8.24949e-06	-0.00819344	0.009152	0.370928
PWY0.1479..tRNA.processing	rs1635513	C	A	0.756081	-0.0905622	0.020259	7.81406e-06	-0.00405529	0.00852964	0.634612
PWY0.1479..tRNA.processing	rs1851324	A	G	0.0702002	-0.161975	0.0342564	2.26392e-06	0.00728572	0.0171244	0.670622
PWY0.1479..tRNA.processing	rs2122704	C	T	0.48886	-0.0803788	0.0173521	3.61749e-06	0.00572684	0.00811463	0.480562
PWY0.1479..tRNA.processing	rs651761	G	A	0.606234	-0.0822431	0.0180028	4.91574e-06	0.000693822	0.00815545	0.932224
PWY0.1479..tRNA.processing	rs9972917	A	C	0.138195	0.112943	0.0251817	7.28741e-06	0.00446157	0.0122803	0.716472
PWY0.1533..methylphosphonate.degradation.I	rs10433369	A	T	0.216065	-0.152536	0.0342642	8.51653e-06	0.00333957	0.00998271	0.738067
PWY0.1533..methylphosphonate.degradation.I	rs12719662	C	A	0.276985	-0.138676	0.0310384	7.89953e-06	0.011843	0.0087627	0.176926
PWY0.1533..methylphosphonate.degradation.I	rs12921798	A	G	0.062306	0.284	0.0592952	1.67113e-06	-0.00391415	0.015599	0.801942
PWY0.1533..methylphosphonate.degradation.I	rs2884357	T	C	0.541334	0.124817	0.0281297	9.1135e-06	-0.00915487	0.00773134	0.236731
PWY0.1533..methylphosphonate.degradation.I	rs6009311	A	C	0.122084	0.194241	0.0435545	8.20701e-06	0.00836415	0.0122879	0.496276
PWY0.1533..methylphosphonate.degradation.I	rs61861701	G	A	0.250813	0.167195	0.0334935	5.98021e-07	0.00179806	0.00949814	0.849903
PWY0.1586..peptidoglycan.maturation..meso.diaminopimelate.containing.	rs11752725	A	G	0.220828	-0.0899095	0.0195442	4.21864e-06	0.0150599	0.00976085	0.123271
PWY0.1586..peptidoglycan.maturation..meso.diaminopimelate.containing.	rs1407463	A	G	0.243409	0.0864995	0.0187939	4.17386e-06	0.00767823	0.00911932	0.400065
PWY0.1586..peptidoglycan.maturation..meso.diaminopimelate.containing.	rs2582975	A	T	0.0858736	0.13136	0.0289197	5.56639e-06	0.0163495	0.0123244	0.185037
PWY0.1586..peptidoglycan.maturation..meso.diaminopimelate.containing.	rs295654	T	C	0.552585	0.0725749	0.0163752	9.33679e-06	-0.00186454	0.00799349	0.815624
PWY0.1586..peptidoglycan.maturation..meso.diaminopimelate.containing.	rs6870833	G	A	0.944468	0.164484	0.0369097	8.33494e-06	0.00700297	0.0165186	0.671726
PWY0.1586..peptidoglycan.maturation..meso.diaminopimelate.containing.	rs72744985	C	G	0.211681	-0.0876611	0.0197373	8.93784e-06	0.00174141	0.00919779	0.849885
PWY0.1586..peptidoglycan.maturation..meso.diaminopimelate.containing.	rs74574052	A	G	0.0762527	0.170934	0.0316003	6.32928e-08	-0.0068485	0.0132	0.604031
PWY0.1586..peptidoglycan.maturation..meso.diaminopimelate.containing.	rs80161029	G	A	0.184043	0.0988357	0.0216552	5.0174e-06	0.00310489	0.00895605	0.728926
PWY0.162..superpathway.of.pyrimidine.ribonucleotides.de.novo.biosynthesis	rs12408719	T	C	0.0764169	-0.144912	0.0308402	2.61703e-06	0.00752108	0.0153287	0.623812
PWY0.162..superpathway.of.pyrimidine.ribonucleotides.de.novo.biosynthesis	rs2325098	T	C	0.422317	-0.0813327	0.0162528	5.60891e-07	-0.00160172	0.00809363	0.843177
PWY0.162..superpathway.of.pyrimidine.ribonucleotides.de.novo.biosynthesis	rs34070159	T	C	0.140701	-0.116597	0.0245192	1.98102e-06	-0.0104067	0.0104736	0.320725
PWY0.162..superpathway.of.pyrimidine.ribonucleotides.de.novo.biosynthesis	rs6961125	C	A	0.516051	0.0725391	0.0163708	9.37978e-06	-0.00802428	0.00792771	0.311771
PWY0.162..superpathway.of.pyrimidine.ribonucleotides.de.novo.biosynthesis	rs706948	G	T	0.170836	0.0988291	0.021899	6.3934e-06	-0.0134937	0.0110892	0.22404
PWY0.162..superpathway.of.pyrimidine.ribonucleotides.de.novo.biosynthesis	rs7812884	A	G	0.0802829	0.134223	0.0296141	5.83175e-06	0.00914656	0.0137513	0.50616
PWY0.162..superpathway.of.pyrimidine.ribonucleotides.de.novo.biosynthesis	rs79249788	C	T	0.0743671	-0.1511	0.0326575	3.71337e-06	-0.000529949	0.0179603	0.976468
PWY0.162..superpathway.of.pyrimidine.ribonucleotides.de.novo.biosynthesis	rs883271	G	A	0.306345	0.0807466	0.0175079	3.98785e-06	-0.00150993	0.00902857	0.867226
PWY0.162..superpathway.of.pyrimidine.ribonucleotides.de.novo.biosynthesis	rs9460615	T	C	0.0617234	0.162344	0.0346343	2.76731e-06	-0.0155904	0.0178755	0.383392
PWY0.162..superpathway.of.pyrimidine.ribonucleotides.de.novo.biosynthesis	rs9876083	G	A	0.301164	0.0831467	0.0175189	2.07361e-06	0.00908222	0.00855764	0.288888
PWY0.781..aspartate.superpathway	rs10930969	A	G	0.193414	-0.0948247	0.0209472	5.98703e-06	0.00671124	0.00995374	0.50036
PWY0.781..aspartate.superpathway	rs10953974	T	G	0.12518	-0.113712	0.0245455	3.60925e-06	0.0047337	0.0121141	0.696084
PWY0.781..aspartate.superpathway	rs1266788	A	G	0.615349	0.0807865	0.0167566	1.4272e-06	0.00361314	0.00834122	0.665015
PWY0.781..aspartate.superpathway	rs35751200	G	A	0.0586888	0.174336	0.0354376	8.67475e-07	-0.00855567	0.0149231	0.566598
PWY0.781..aspartate.superpathway	rs36057901	A	G	0.0551178	-0.159157	0.0359385	9.48457e-06	-0.00277268	0.0181963	0.87893
PWY0.781..aspartate.superpathway	rs4845710	A	G	0.0537267	0.16966	0.037583	6.35341e-06	0.010555	0.0162782	0.516912
PWY0.781..aspartate.superpathway	rs59244529	T	C	0.151476	0.104891	0.0232	6.15048e-06	-0.00150586	0.0113132	0.894144
PWY0.781..aspartate.superpathway	rs61945524	T	C	0.30013	-0.0852612	0.0183628	3.43149e-06	0.0108039	0.00841706	0.199678
PWY0.781..aspartate.superpathway	rs77354939	T	C	0.0665235	0.163124	0.0350464	3.24753e-06	0.035147	0.0159591	0.0279399
PWY0.845..superpathway.of.pyridoxal.5..phosphate.biosynthesis.and.salvage	rs10096075	C	G	0.361804	0.0755231	0.017007	8.96643e-06	-0.00236411	0.00805063	0.769101
PWY0.845..superpathway.of.pyridoxal.5..phosphate.biosynthesis.and.salvage	rs11859534	A	G	0.0716874	0.153904	0.0345524	8.41976e-06	0.00172844	0.0138947	0.901035
PWY0.845..superpathway.of.pyridoxal.5..phosphate.biosynthesis.and.salvage	rs12508123	T	C	0.226339	0.0969126	0.0196872	8.53953e-07	-0.0032802	0.00907735	0.717929
PWY0.845..superpathway.of.pyridoxal.5..phosphate.biosynthesis.and.salvage	rs143107308	C	T	0.528212	0.0750211	0.0166577	6.67799e-06	-0.00680806	0.00779303	0.382604
PWY0.845..superpathway.of.pyridoxal.5..phosphate.biosynthesis.and.salvage	rs17699454	C	A	0.685024	0.0827054	0.0178292	3.505e-06	0.00227831	0.00853791	0.789659
PWY0.845..superpathway.of.pyridoxal.5..phosphate.biosynthesis.and.salvage	rs2039970	T	C	0.633971	0.0794238	0.0169979	2.97465e-06	0.0126153	0.00833373	0.130497
PWY0.845..superpathway.of.pyridoxal.5..phosphate.biosynthesis.and.salvage	rs2703175	G	A	0.870736	0.114277	0.0242361	2.41528e-06	0.0010308	0.0128964	0.936314
PWY0.845..superpathway.of.pyridoxal.5..phosphate.biosynthesis.and.salvage	rs28493178	T	A	0.14811	0.104735	0.023543	8.63964e-06	-0.00529874	0.00999509	0.596172
PWY0.845..superpathway.of.pyridoxal.5..phosphate.biosynthesis.and.salvage	rs4720493	A	G	0.133009	-0.106574	0.0241198	9.93783e-06	0.0112179	0.0111206	0.313414
PWY0.845..superpathway.of.pyridoxal.5..phosphate.biosynthesis.and.salvage	rs4797215	A	G	0.0941791	0.124319	0.0278948	8.32259e-06	-0.000783697	0.013663	0.954274
PWY0.845..superpathway.of.pyridoxal.5..phosphate.biosynthesis.and.salvage	rs7102851	C	T	0.271372	-0.0927676	0.0186274	6.35247e-07	0.00555908	0.00867929	0.522039
PWY0.845..superpathway.of.pyridoxal.5..phosphate.biosynthesis.and.salvage	rs7186220	A	G	0.191862	0.0932665	0.0208733	7.88722e-06	-0.0107935	0.0103262	0.296231
PWY0.845..superpathway.of.pyridoxal.5..phosphate.biosynthesis.and.salvage	rs73196427	T	C	0.125452	-0.11369	0.0257159	9.82523e-06	-0.012996	0.0107405	0.226654
PWY0.845..superpathway.of.pyridoxal.5..phosphate.biosynthesis.and.salvage	rs79328165	C	T	0.0575442	-0.160656	0.0360039	8.11284e-06	0.00872757	0.0135696	0.520304
PWY0.845..superpathway.of.pyridoxal.5..phosphate.biosynthesis.and.salvage	rs9842222	T	C	0.232721	0.0874308	0.0192148	5.36032e-06	0.00425343	0.0093624	0.649734
PWY0.845..superpathway.of.pyridoxal.5..phosphate.biosynthesis.and.salvage	rs9855618	C	T	0.473403	-0.0743121	0.0164669	6.39717e-06	-0.00806955	0.00809222	0.318983
PWY.1269..CMP.3.deoxy.D.manno.octulosonate.biosynthesis.I	rs11638057	A	T	0.384199	-0.0744852	0.016619	7.39665e-06	0.00278375	0.00791833	0.725267
PWY.1269..CMP.3.deoxy.D.manno.octulosonate.biosynthesis.I	rs1346730	G	T	0.582161	-0.0775693	0.0164645	2.46123e-06	0.00757289	0.00797541	0.34265
PWY.1269..CMP.3.deoxy.D.manno.octulosonate.biosynthesis.I	rs2339975	C	G	0.580122	-0.074864	0.016338	4.60103e-06	-0.0024544	0.00806407	0.760935
PWY.1269..CMP.3.deoxy.D.manno.octulosonate.biosynthesis.I	rs505710	G	C	0.766761	0.0851199	0.0192342	9.6242e-06	0.0049381	0.00923721	0.59309
PWY.1269..CMP.3.deoxy.D.manno.octulosonate.biosynthesis.I	rs72626602	T	C	0.10203	0.140128	0.0270826	2.28992e-07	-0.0233806	0.0121609	0.0549005
PWY.1269..CMP.3.deoxy.D.manno.octulosonate.biosynthesis.I	rs880610	A	G	0.138044	-0.104565	0.0234042	7.90298e-06	-0.00671932	0.00988886	0.497036
PWY.1269..CMP.3.deoxy.D.manno.octulosonate.biosynthesis.I	rs963497	C	T	0.282733	0.0838326	0.018242	4.31527e-06	0.00763102	0.00824429	0.354938
PWY.2941..L.lysine.biosynthesis.II	rs11617625	A	G	0.105428	-0.117501	0.0264286	8.74976e-06	0.00106145	0.0121628	0.93048
PWY.2941..L.lysine.biosynthesis.II	rs1559831	A	G	0.940665	0.156585	0.0348368	6.96286e-06	0.00306734	0.015513	0.843311
PWY.2941..L.lysine.biosynthesis.II	rs4784500	T	G	0.794729	-0.103016	0.0215544	1.75857e-06	0.00918195	0.00986669	0.352353
PWY.2941..L.lysine.biosynthesis.II	rs6416172	T	C	0.287319	-0.0807092	0.0179392	6.8259e-06	0.00657316	0.00835218	0.431525
PWY.2941..L.lysine.biosynthesis.II	rs7716011	G	T	0.249325	0.0924444	0.0186111	6.79416e-07	0.00284673	0.00908116	0.754004
PWY.2941..L.lysine.biosynthesis.II	rs9396681	T	C	0.896325	0.139791	0.029043	1.48517e-06	-0.00893882	0.0135608	0.509988
PWY.2942..L.lysine.biosynthesis.III	rs11162626	T	A	0.177772	0.10033	0.0212051	2.22998e-06	0.00288334	0.00950158	0.761622
PWY.2942..L.lysine.biosynthesis.III	rs2030972	A	G	0.40627	-0.0743306	0.0163493	5.45688e-06	0.0102743	0.00825915	0.213882
PWY.2942..L.lysine.biosynthesis.III	rs2822624	G	A	0.581713	0.0854587	0.0165373	2.37076e-07	-0.00160159	0.00803921	0.842141
PWY.2942..L.lysine.biosynthesis.III	rs4939301	T	C	0.555692	-0.0865563	0.0167733	2.46481e-07	0.00971995	0.00795271	0.222
PWY.2942..L.lysine.biosynthesis.III	rs7242421	C	T	0.315865	-0.0950062	0.0182749	2.00645e-07	-0.0161176	0.00819505	0.0495727
PWY.3001..superpathway.of.L.isoleucine.biosynthesis.I	rs11630219	G	C	0.405623	-0.0748087	0.0165619	6.27475e-06	-0.00710028	0.00891973	0.426267
PWY.3001..superpathway.of.L.isoleucine.biosynthesis.I	rs2107539	T	C	0.243451	-0.105223	0.0217361	1.29222e-06	0.013352	0.00922727	0.148301
PWY.3001..superpathway.of.L.isoleucine.biosynthesis.I	rs28733370	G	C	0.192839	0.0912532	0.0203668	7.44734e-06	0.0113782	0.0115762	0.325968
PWY.3001..superpathway.of.L.isoleucine.biosynthesis.I	rs62228654	C	G	0.0668159	-0.169803	0.0337315	4.80425e-07	-0.0109164	0.0162359	0.501559
PWY.3001..superpathway.of.L.isoleucine.biosynthesis.I	rs7899564	A	G	0.929969	-0.155414	0.0318224	1.04059e-06	-0.0224658	0.0145813	0.123796
PWY.3001..superpathway.of.L.isoleucine.biosynthesis.I	rs875896	A	C	0.76106	0.0896551	0.0189544	2.24476e-06	-0.0147114	0.00918863	0.10978
PWY.3781..aerobic.respiration.I..cytochrome.c.	rs196364	G	A	0.357856	-0.175505	0.0335734	1.71818e-07	-0.0104745	0.00789331	0.184899
PWY.3781..aerobic.respiration.I..cytochrome.c.	rs6940694	A	G	0.050385	-0.394297	0.0790102	6.02358e-07	0.00307597	0.0165155	0.8523
PWY.4242..pantothenate.and.coenzyme.A.biosynthesis.III	rs10493855	C	A	0.114882	-0.115641	0.0257008	6.81129e-06	-0.0124471	0.011226	0.267877
PWY.4242..pantothenate.and.coenzyme.A.biosynthesis.III	rs10764331	G	A	0.403507	-0.0726991	0.0162946	8.13707e-06	0.0112233	0.00800404	0.161258
PWY.4242..pantothenate.and.coenzyme.A.biosynthesis.III	rs10831658	A	G	0.207313	-0.0955848	0.0199329	1.62399e-06	-0.00441875	0.00964171	0.646871
PWY.4242..pantothenate.and.coenzyme.A.biosynthesis.III	rs13142904	T	C	0.0600325	-0.179214	0.0355695	4.69403e-07	0.00832516	0.0135599	0.539428
PWY.4242..pantothenate.and.coenzyme.A.biosynthesis.III	rs2187564	A	C	0.416147	-0.0749433	0.0161349	3.40413e-06	0.000418122	0.0080609	0.958646
PWY.4242..pantothenate.and.coenzyme.A.biosynthesis.III	rs235996	A	G	0.145756	-0.102719	0.0225421	5.19478e-06	-0.0169096	0.0095219	0.0761521
PWY.4242..pantothenate.and.coenzyme.A.biosynthesis.III	rs371346	G	A	0.280494	-0.0823282	0.0177066	3.32635e-06	-0.0109419	0.00872598	0.210245
PWY.4242..pantothenate.and.coenzyme.A.biosynthesis.III	rs4504278	A	C	0.730775	0.0852963	0.0189836	7.01752e-06	0.00453093	0.0100696	0.652865
PWY.4242..pantothenate.and.coenzyme.A.biosynthesis.III	rs62483577	C	A	0.658251	-0.0768044	0.0172879	8.8852e-06	-0.0116813	0.00844056	0.166775
PWY.4242..pantothenate.and.coenzyme.A.biosynthesis.III	rs7251031	G	T	0.308299	-0.0883793	0.0173325	3.4135e-07	-0.00433366	0.00848641	0.609737
PWY.4242..pantothenate.and.coenzyme.A.biosynthesis.III	rs734224	T	G	0.162338	-0.104059	0.0221454	2.61576e-06	-0.00778387	0.0103691	0.453077
PWY.4242..pantothenate.and.coenzyme.A.biosynthesis.III	rs78983051	G	A	0.10593	0.125465	0.0269784	3.31005e-06	-0.0122585	0.0120851	0.310738
PWY.4242..pantothenate.and.coenzyme.A.biosynthesis.III	rs9599845	C	T	0.237486	0.0920387	0.0202114	5.26871e-06	-0.0142566	0.00964618	0.13983
PWY.4984..urea.cycle	rs1035394	T	A	0.690265	-0.0818655	0.017782	4.14772e-06	-0.0122844	0.00857433	0.152354
PWY.4984..urea.cycle	rs11862432	T	C	0.345883	0.0808289	0.0182807	9.79972e-06	0.00401144	0.0083371	0.630543
PWY.4984..urea.cycle	rs12113402	T	C	0.279523	0.0861076	0.0189666	5.62628e-06	0.0023214	0.00897029	0.795869
PWY.4984..urea.cycle	rs17772715	C	T	0.722259	0.0798891	0.0180568	9.67447e-06	0.00282855	0.00889372	0.750542
PWY.4984..urea.cycle	rs2213429	T	C	0.182428	-0.0964336	0.0216172	8.15896e-06	0.00843651	0.0109325	0.440534
PWY.4984..urea.cycle	rs3131899	T	C	0.366633	0.0763958	0.01724	9.36579e-06	-0.00692309	0.00841982	0.411198
PWY.4984..urea.cycle	rs7825304	T	A	0.465015	0.0742678	0.0162675	4.9852e-06	-0.00792356	0.00780147	0.310117
PWY.4984..urea.cycle	rs7906344	A	G	0.629833	-0.0755594	0.0169008	7.79443e-06	-0.00350719	0.00817507	0.668036
PWY.4984..urea.cycle	rs79525129	T	C	0.135183	0.10894	0.0240589	5.9525e-06	-0.0140181	0.0109113	0.199272
PWY4FS.7..phosphatidylglycerol.biosynthesis.I..plastidic.	rs10093578	A	G	0.0808034	-0.153626	0.0312936	9.14614e-07	0.000422404	0.0148165	0.977264
PWY4FS.7..phosphatidylglycerol.biosynthesis.I..plastidic.	rs10913647	C	T	0.0581311	-0.155118	0.0344796	6.83239e-06	-0.0232646	0.0164427	0.157507
PWY4FS.7..phosphatidylglycerol.biosynthesis.I..plastidic.	rs11080532	G	A	0.694008	0.0868119	0.0188477	4.10563e-06	0.00635316	0.00898928	0.479937
PWY4FS.7..phosphatidylglycerol.biosynthesis.I..plastidic.	rs11630392	C	G	0.560299	0.0728462	0.0162385	7.25709e-06	-0.00316885	0.00791558	0.689025
PWY4FS.7..phosphatidylglycerol.biosynthesis.I..plastidic.	rs1319372	A	G	0.722015	-0.081289	0.0180194	6.44659e-06	-0.00729708	0.00877097	0.405691
PWY4FS.7..phosphatidylglycerol.biosynthesis.I..plastidic.	rs138195517	A	G	0.0684669	-0.150044	0.0322521	3.28376e-06	0.0389066	0.0141013	0.00593445
PWY4FS.7..phosphatidylglycerol.biosynthesis.I..plastidic.	rs1845684	T	A	0.140983	0.103223	0.0231897	8.53813e-06	-0.0105534	0.0104334	0.312093
PWY4FS.7..phosphatidylglycerol.biosynthesis.I..plastidic.	rs2112412	C	T	0.832064	-0.0979145	0.021794	7.03134e-06	-0.0151356	0.0105145	0.150416
PWY4FS.7..phosphatidylglycerol.biosynthesis.I..plastidic.	rs36054004	A	T	0.268377	0.0829794	0.0185245	7.48382e-06	0.00691875	0.0087838	0.431133
PWY4FS.7..phosphatidylglycerol.biosynthesis.I..plastidic.	rs3907130	T	G	0.372901	-0.0755738	0.0170438	9.24658e-06	6.79312e-06	0.00841925	0.999356
PWY4FS.7..phosphatidylglycerol.biosynthesis.I..plastidic.	rs4807749	G	A	0.215572	0.0873442	0.0196818	9.08732e-06	0.00527611	0.00909214	0.561887
PWY4FS.7..phosphatidylglycerol.biosynthesis.I..plastidic.	rs61775945	T	C	0.0707767	0.157204	0.032997	1.89604e-06	0.0336044	0.0141751	0.0180025
PWY4FS.7..phosphatidylglycerol.biosynthesis.I..plastidic.	rs7956970	T	A	0.632831	0.0751632	0.0168648	8.31875e-06	0.00110117	0.00810004	0.891899
PWY4FS.7..phosphatidylglycerol.biosynthesis.I..plastidic.	rs9640172	G	A	0.204853	0.09425	0.0204759	4.16492e-06	0.0132895	0.0104493	0.203824
PWY4FS.7..phosphatidylglycerol.biosynthesis.I..plastidic.	rs9829494	A	T	0.217527	0.0895579	0.0198627	6.51827e-06	0.0178736	0.0099395	0.0725319
PWY.5005..biotin.biosynthesis.II	rs11143787	G	A	0.285638	-0.10532	0.0237885	9.53944e-06	-0.00675187	0.00952267	0.478521
PWY.5005..biotin.biosynthesis.II	rs113053719	A	C	0.100986	0.158942	0.0341622	3.27834e-06	0.0020102	0.0134993	0.881663
PWY.5005..biotin.biosynthesis.II	rs16908224	G	A	0.230424	-0.108766	0.0238363	5.04242e-06	-0.00376689	0.00904739	0.67727
PWY.5005..biotin.biosynthesis.II	rs17569415	A	G	0.340946	0.0985581	0.021308	3.73868e-06	-0.00981104	0.00826349	0.235486
PWY.5005..biotin.biosynthesis.II	rs6062355	T	G	0.144955	-0.143298	0.0309319	3.60937e-06	0.00155892	0.0122466	0.898741
PWY.5005..biotin.biosynthesis.II	rs608108	C	T	0.303646	0.105095	0.0221999	2.20129e-06	0.010216	0.00846604	0.22792
PWY.5005..biotin.biosynthesis.II	rs60905581	C	G	0.104315	0.151984	0.0338672	7.20158e-06	-0.00257528	0.0147966	0.861875
PWY.5005..biotin.biosynthesis.II	rs73852710	G	T	0.0695707	-0.187124	0.0400277	2.94147e-06	0.00701622	0.0177504	0.692752
PWY.5005..biotin.biosynthesis.II	rs778115	C	T	0.579362	-0.101046	0.0206887	1.03877e-06	0.00404178	0.00823646	0.623767
PWY.5005..biotin.biosynthesis.II	rs9569181	C	T	0.081752	-0.169449	0.0373685	5.77307e-06	0.00193821	0.0164728	0.906367
PWY.5005..biotin.biosynthesis.II	rs9765093	A	G	0.265378	0.109305	0.0236336	3.74639e-06	0.0130701	0.0092644	0.158713
PWY.5022..4.aminobutanoate.degradation.V	rs117829634	G	A	0.0747059	-0.174867	0.0362802	1.43624e-06	-0.0113381	0.0163015	0.486935
PWY.5022..4.aminobutanoate.degradation.V	rs2239926	C	G	0.276888	0.0965996	0.0198604	1.15081e-06	0.00528659	0.00919668	0.56557
PWY.5022..4.aminobutanoate.degradation.V	rs2948520	T	C	0.501949	0.0801306	0.0180433	8.95353e-06	-0.00228375	0.00762569	0.764654
PWY.5022..4.aminobutanoate.degradation.V	rs35986566	G	A	0.386074	0.0824125	0.0184681	8.10393e-06	-0.00732427	0.00824252	0.374499
PWY.5022..4.aminobutanoate.degradation.V	rs6105464	A	C	0.323442	-0.0847624	0.0188444	6.85927e-06	-0.00470244	0.00813361	0.563333
PWY.5088..L.glutamate.degradation.VIII..to.propanoate.	rs11732315	A	G	0.0608812	0.346719	0.0709011	1.00745e-06	0.00425638	0.0157138	0.786564
PWY.5088..L.glutamate.degradation.VIII..to.propanoate.	rs11860007	T	A	0.377399	-0.156407	0.0347707	6.85164e-06	-0.00636865	0.00812143	0.433177
PWY.5088..L.glutamate.degradation.VIII..to.propanoate.	rs12028490	T	C	0.0871635	-0.274747	0.0600411	4.73974e-06	-0.0044042	0.013304	0.740703
PWY.5088..L.glutamate.degradation.VIII..to.propanoate.	rs2127754	A	G	0.368415	-0.161332	0.0352874	4.83241e-06	-0.00282081	0.00806358	0.726569
PWY.5088..L.glutamate.degradation.VIII..to.propanoate.	rs4507010	G	A	0.724424	0.177948	0.0399342	8.34866e-06	-0.0181718	0.00884826	0.0403418
PWY.5088..L.glutamate.degradation.VIII..to.propanoate.	rs6438382	A	G	0.492623	-0.161494	0.035435	5.1776e-06	0.00414672	0.00784976	0.597471
PWY.5088..L.glutamate.degradation.VIII..to.propanoate.	rs675403	G	A	0.253467	0.174413	0.0387138	6.63133e-06	0.00232313	0.00919304	0.800564
PWY.5088..L.glutamate.degradation.VIII..to.propanoate.	rs77267984	T	C	0.0771424	-0.302329	0.0675211	7.55041e-06	-0.0189488	0.0156212	0.225497
PWY.5088..L.glutamate.degradation.VIII..to.propanoate.	rs9927590	T	C	0.0843884	-0.339265	0.0590702	9.27824e-09	-0.0108984	0.0164711	0.508384
PWY.5097..L.lysine.biosynthesis.VI	rs10748397	G	T	0.758401	0.0837637	0.0189395	9.74796e-06	-0.0110514	0.00881475	0.210317
PWY.5097..L.lysine.biosynthesis.VI	rs111440229	G	A	0.0553672	-0.162824	0.0365826	8.55318e-06	-0.0311392	0.0157768	0.0487704
PWY.5097..L.lysine.biosynthesis.VI	rs11162626	T	A	0.177772	0.0987969	0.0212097	3.19135e-06	0.00288334	0.00950158	0.761622
PWY.5097..L.lysine.biosynthesis.VI	rs1962815	A	G	0.382817	0.0771051	0.0167663	4.24875e-06	0.00283366	0.00811886	0.727169
PWY.5097..L.lysine.biosynthesis.VI	rs2822654	C	A	0.498252	0.0851494	0.0162803	1.69323e-07	0.00507753	0.00782417	0.516562
PWY.5097..L.lysine.biosynthesis.VI	rs289852	C	G	0.37541	-0.0741851	0.0166741	8.62248e-06	-0.0152257	0.00813485	0.0616342
PWY.5097..L.lysine.biosynthesis.VI	rs4939301	T	C	0.555692	-0.0833505	0.0167769	6.75906e-07	0.00971995	0.00795271	0.222
PWY.5097..L.lysine.biosynthesis.VI	rs56166050	T	C	0.194657	0.101884	0.0220272	3.73957e-06	0.0101003	0.00928015	0.276772
PWY.5097..L.lysine.biosynthesis.VI	rs6873153	T	C	0.211044	-0.0897738	0.0198525	6.12503e-06	-0.0226418	0.00932196	0.0153749
PWY.5097..L.lysine.biosynthesis.VI	rs6882828	T	G	0.178837	0.0951708	0.0211272	6.64789e-06	-0.00676271	0.00917846	0.461468
PWY.5097..L.lysine.biosynthesis.VI	rs7242421	C	T	0.315865	-0.0855779	0.0182788	2.8434e-06	-0.0161176	0.00819505	0.0495727
PWY.5097..L.lysine.biosynthesis.VI	rs754639	A	G	0.33023	0.092514	0.0184126	5.0476e-07	-0.0134483	0.00803871	0.0947466
PWY.5097..L.lysine.biosynthesis.VI	rs7557745	C	T	0.930722	-0.148732	0.0321656	3.76518e-06	-0.00733605	0.0150257	0.625523
PWY.5097..L.lysine.biosynthesis.VI	rs76301358	A	G	0.171596	0.0962915	0.0215321	7.74903e-06	-0.000736693	0.0108711	0.945989
PWY.5097..L.lysine.biosynthesis.VI	rs805719	A	G	0.827742	-0.0969086	0.0219057	9.69365e-06	-0.0157442	0.00971363	0.105464
PWY.5100..pyruvate.fermentation.to.acetate.and.lactate.II	rs11249616	A	G	0.219036	-0.0960622	0.0204511	2.638e-06	-0.000297634	0.00972523	0.975593
PWY.5100..pyruvate.fermentation.to.acetate.and.lactate.II	rs1187244	C	T	0.304888	-0.0863736	0.01771	1.07657e-06	0.00102656	0.00907869	0.910001
PWY.5100..pyruvate.fermentation.to.acetate.and.lactate.II	rs12128621	A	T	0.50452	-0.0825138	0.0164369	5.16652e-07	-0.000217706	0.00791111	0.978053
PWY.5100..pyruvate.fermentation.to.acetate.and.lactate.II	rs12280724	T	G	0.0762468	-0.137533	0.0304651	6.34824e-06	-0.002289	0.0168691	0.892101
PWY.5100..pyruvate.fermentation.to.acetate.and.lactate.II	rs139828044	T	C	0.0793644	-0.147392	0.0330041	7.97434e-06	-0.0141007	0.0157252	0.370162
PWY.5100..pyruvate.fermentation.to.acetate.and.lactate.II	rs2624881	C	T	0.0879416	0.128454	0.0284322	6.24599e-06	-0.021714	0.0135984	0.110721
PWY.5100..pyruvate.fermentation.to.acetate.and.lactate.II	rs3812328	A	G	0.347247	-0.0772099	0.017091	6.25483e-06	0.00605077	0.00786071	0.441687
PWY.5100..pyruvate.fermentation.to.acetate.and.lactate.II	rs4533457	G	T	0.813065	0.0949563	0.0210722	6.59854e-06	0.00100169	0.0100945	0.920981
PWY.5100..pyruvate.fermentation.to.acetate.and.lactate.II	rs4816116	G	A	0.127913	-0.113439	0.0250079	5.72988e-06	0.00124944	0.0105501	0.905758
PWY.5100..pyruvate.fermentation.to.acetate.and.lactate.II	rs602386	G	C	0.18448	-0.0971919	0.0214695	5.98351e-06	-0.0209334	0.0108429	0.0539
PWY.5100..pyruvate.fermentation.to.acetate.and.lactate.II	rs75331157	G	C	0.057573	0.159162	0.035794	8.72347e-06	-0.0427693	0.0156258	0.00634182
PWY.5100..pyruvate.fermentation.to.acetate.and.lactate.II	rs7595525	C	A	0.200693	-0.0912273	0.0203954	7.71529e-06	0.0102244	0.00935192	0.274608
PWY.5101..L.isoleucine.biosynthesis.II	rs10015335	A	T	0.338509	-0.079337	0.0174319	5.33281e-06	-0.00179492	0.00844003	0.831643
PWY.5101..L.isoleucine.biosynthesis.II	rs10498546	T	C	0.215289	-0.090309	0.0199779	6.1708e-06	-0.00893786	0.00910607	0.326642
PWY.5101..L.isoleucine.biosynthesis.II	rs116856824	T	G	0.0546963	-0.171955	0.037782	5.33296e-06	0.00437639	0.0187657	0.815658
PWY.5101..L.isoleucine.biosynthesis.II	rs17793651	T	C	0.0526319	-0.173607	0.0375448	3.76431e-06	0.020828	0.0155738	0.181497
PWY.5101..L.isoleucine.biosynthesis.II	rs28513874	G	A	0.37101	-0.0852611	0.0169767	5.10722e-07	-0.00580262	0.00799846	0.468387
PWY.5101..L.isoleucine.biosynthesis.II	rs34025630	T	C	0.182399	-0.100746	0.0216268	3.1866e-06	0.0184302	0.0102178	0.0716649
PWY.5101..L.isoleucine.biosynthesis.II	rs4744061	A	G	0.176991	-0.0994209	0.021482	3.69052e-06	-0.0284748	0.0103266	0.00596445
PWY.5101..L.isoleucine.biosynthesis.II	rs4798876	A	G	0.468011	-0.0777825	0.016781	3.56681e-06	-0.00492047	0.00807269	0.542359
PWY.5101..L.isoleucine.biosynthesis.II	rs57592260	T	G	0.287597	-0.0899785	0.0183466	9.37253e-07	-0.0143547	0.00813534	0.0780471
PWY.5101..L.isoleucine.biosynthesis.II	rs67560429	G	A	0.333713	0.0776669	0.017482	8.88491e-06	0.00664731	0.00868593	0.44433
PWY.5101..L.isoleucine.biosynthesis.II	rs680138	T	C	0.617861	-0.0767407	0.0170434	6.71094e-06	0.00116264	0.0082115	0.887443
PWY.5101..L.isoleucine.biosynthesis.II	rs9304309	G	A	0.252999	0.0871492	0.0191799	5.52575e-06	0.000720372	0.00882517	0.934965
PWY.5104..L.isoleucine.biosynthesis.IV	rs10810562	C	T	0.857462	-0.119688	0.0231575	2.36024e-07	0.0225611	0.0121352	0.0633893
PWY.5104..L.isoleucine.biosynthesis.IV	rs111831915	A	G	0.091669	0.127343	0.0287575	9.50428e-06	0.012911	0.0128116	0.313887
PWY.5104..L.isoleucine.biosynthesis.IV	rs153114	C	T	0.271122	-0.0876991	0.0182213	1.48685e-06	0.00388481	0.00873607	0.656672
PWY.5104..L.isoleucine.biosynthesis.IV	rs17042641	C	G	0.251995	-0.0893593	0.0186885	1.73974e-06	0.00119156	0.00915829	0.896515
PWY.5104..L.isoleucine.biosynthesis.IV	rs1887496	G	A	0.406246	-0.0749804	0.0163068	4.26368e-06	0.0134715	0.00775514	0.0827695
PWY.5104..L.isoleucine.biosynthesis.IV	rs1904729	A	G	0.596126	0.0773397	0.0166746	3.5148e-06	-0.0067363	0.00786334	0.391894
PWY.5104..L.isoleucine.biosynthesis.IV	rs1997943	A	G	0.245532	0.0858536	0.0187379	4.60938e-06	0.00563248	0.0100662	0.575956
PWY.5104..L.isoleucine.biosynthesis.IV	rs76878083	T	C	0.0879141	0.139461	0.0307677	5.82282e-06	0.0263628	0.0131175	0.0448073
PWY.5104..L.isoleucine.biosynthesis.IV	rs77090789	C	T	0.110354	-0.122242	0.0257831	2.12469e-06	-0.00151618	0.0113971	0.894203
PWY.5121..superpathway.of.geranylgeranyl.diphosphate.biosynthesis.II..via.MEP.	rs10786832	T	C	0.372798	0.085438	0.0186763	4.76965e-06	-0.00979311	0.00796778	0.219415
PWY.5121..superpathway.of.geranylgeranyl.diphosphate.biosynthesis.II..via.MEP.	rs11708774	G	A	0.370633	-0.0874978	0.0187245	2.96987e-06	0.00120326	0.00795962	0.879881
PWY.5121..superpathway.of.geranylgeranyl.diphosphate.biosynthesis.II..via.MEP.	rs118145836	A	G	0.125925	-0.128246	0.0279642	4.51664e-06	0.0149753	0.0118373	0.20622
PWY.5121..superpathway.of.geranylgeranyl.diphosphate.biosynthesis.II..via.MEP.	rs1348	C	T	0.198638	-0.103083	0.0222436	3.58214e-06	-0.00156969	0.00989305	0.873974
PWY.5121..superpathway.of.geranylgeranyl.diphosphate.biosynthesis.II..via.MEP.	rs3010318	G	T	0.856341	0.12472	0.0254893	9.92999e-07	0.00345928	0.010389	0.739244
PWY.5121..superpathway.of.geranylgeranyl.diphosphate.biosynthesis.II..via.MEP.	rs324546	G	A	0.623757	-0.0869535	0.0185896	2.90347e-06	-0.00405469	0.00779532	0.603113
PWY.5121..superpathway.of.geranylgeranyl.diphosphate.biosynthesis.II..via.MEP.	rs34280534	C	G	0.195189	0.10559	0.0224937	2.67644e-06	-0.00321832	0.00966299	0.739182
PWY.5121..superpathway.of.geranylgeranyl.diphosphate.biosynthesis.II..via.MEP.	rs7768092	C	T	0.0753044	0.168872	0.0366397	4.04647e-06	-0.0027939	0.0134777	0.835833
PWY.5173..superpathway.of.acetyl.CoA.biosynthesis	rs10433369	A	T	0.212694	-0.127888	0.0272418	2.67211e-06	0.00333957	0.00998271	0.738067
PWY.5173..superpathway.of.acetyl.CoA.biosynthesis	rs10989489	T	C	0.170248	0.14012	0.0299466	2.88268e-06	0.0113433	0.0103633	0.274054
PWY.5173..superpathway.of.acetyl.CoA.biosynthesis	rs11684212	T	C	0.0510055	-0.233394	0.0506614	4.08617e-06	-0.0183391	0.0162442	0.259265
PWY.5173..superpathway.of.acetyl.CoA.biosynthesis	rs16880922	T	C	0.0949568	0.169769	0.0382782	9.20121e-06	0.0192609	0.0148061	0.19369
PWY.5173..superpathway.of.acetyl.CoA.biosynthesis	rs4442602	C	T	0.67759	-0.109588	0.0246138	8.49599e-06	-0.0131078	0.0086713	0.131041
PWY.5173..superpathway.of.acetyl.CoA.biosynthesis	rs56349005	T	C	0.193825	-0.125349	0.0280718	7.99596e-06	-0.00639013	0.010229	0.532351
PWY.5173..superpathway.of.acetyl.CoA.biosynthesis	rs57556486	C	A	0.100193	-0.166228	0.0369351	6.7778e-06	-0.011135	0.012241	0.363294
PWY.5173..superpathway.of.acetyl.CoA.biosynthesis	rs72497321	G	A	0.104649	-0.163914	0.0365851	7.45233e-06	0.0195104	0.0134417	0.147055
PWY.5173..superpathway.of.acetyl.CoA.biosynthesis	rs72802218	C	A	0.276743	0.110332	0.0243166	5.69789e-06	-0.0067296	0.00920158	0.464787
PWY.5173..superpathway.of.acetyl.CoA.biosynthesis	rs78721974	G	C	0.0762398	0.194905	0.0430417	5.94649e-06	0.0454212	0.0156289	0.00376355
PWY.5173..superpathway.of.acetyl.CoA.biosynthesis	rs8108922	T	C	0.557354	-0.105907	0.022132	1.70777e-06	0.00570141	0.00799023	0.475724
PWY.5173..superpathway.of.acetyl.CoA.biosynthesis	rs9649791	T	C	0.0951246	0.170452	0.0380155	7.33424e-06	0.0176995	0.0137968	0.199926
PWY.5173..superpathway.of.acetyl.CoA.biosynthesis	rs9965721	C	A	0.57824	-0.11424	0.0246148	3.46521e-06	-0.0180542	0.00799288	0.0241768
PWY.5173..superpathway.of.acetyl.CoA.biosynthesis	rs9969725	G	A	0.0970736	-0.195776	0.0386241	4.0043e-07	0.00195162	0.0144788	0.892812
PWY.5177..glutaryl.CoA.degradation	rs2467707	C	T	0.890111	0.119244	0.0256029	3.20157e-06	0.0338752	0.0120956	0.00522876
PWY.5177..glutaryl.CoA.degradation	rs2746259	A	G	0.621172	0.0816556	0.0181758	7.03751e-06	-0.00734819	0.00822373	0.371851
PWY.5177..glutaryl.CoA.degradation	rs2769148	A	T	0.0847084	-0.137397	0.0292051	2.54412e-06	-0.00740068	0.0145439	0.611002
PWY.5177..glutaryl.CoA.degradation	rs34436485	G	T	0.22915	-0.0863431	0.0194084	8.63746e-06	-0.00293886	0.00872894	0.73645
PWY.5177..glutaryl.CoA.degradation	rs36720	C	T	0.306315	-0.078686	0.0176808	8.57211e-06	-0.00103754	0.00853159	0.903239
PWY.5177..glutaryl.CoA.degradation	rs6504045	G	A	0.265363	0.0838954	0.0182589	4.33247e-06	-0.00811877	0.00907413	0.371219
PWY.5177..glutaryl.CoA.degradation	rs6705904	G	T	0.607313	0.0777489	0.0164847	2.40008e-06	0.0106407	0.00784548	0.175409
PWY.5177..glutaryl.CoA.degradation	rs6771585	T	C	0.268426	-0.0828843	0.0186237	8.5684e-06	0.00236427	0.00820743	0.773375
PWY.5177..glutaryl.CoA.degradation	rs73035953	A	G	0.182476	-0.0938675	0.0211146	8.76432e-06	0.0171631	0.00989941	0.0833639
PWY.5188..tetrapyrrole.biosynthesis.I..from.glutamate.	rs10097925	G	A	0.0903157	0.127694	0.0280562	5.32991e-06	0.0236178	0.0143869	0.10108
PWY.5188..tetrapyrrole.biosynthesis.I..from.glutamate.	rs11784752	G	C	0.0773139	-0.15161	0.0309735	9.83886e-07	-0.00673505	0.0138432	0.626734
PWY.5188..tetrapyrrole.biosynthesis.I..from.glutamate.	rs4268811	C	A	0.332946	0.0874016	0.0174958	5.86616e-07	0.0049133	0.00804926	0.541775
PWY.5188..tetrapyrrole.biosynthesis.I..from.glutamate.	rs4810354	A	G	0.727515	-0.093531	0.0188279	6.77569e-07	-0.00233877	0.00884198	0.79146
PWY.5188..tetrapyrrole.biosynthesis.I..from.glutamate.	rs56328422	C	T	0.27704	0.0920807	0.0185967	7.36618e-07	-0.00951946	0.00837447	0.256008
PWY.5188..tetrapyrrole.biosynthesis.I..from.glutamate.	rs602124	C	G	0.772156	-0.085996	0.0193755	9.06351e-06	0.00288156	0.00902138	0.749499
PWY.5188..tetrapyrrole.biosynthesis.I..from.glutamate.	rs61086481	A	G	0.210287	0.0879345	0.019844	9.36662e-06	0.00763382	0.00987756	0.439852
PWY.5188..tetrapyrrole.biosynthesis.I..from.glutamate.	rs6883971	A	G	0.500646	-0.0747935	0.0161242	3.50777e-06	-0.00366421	0.00789711	0.642784
PWY.5188..tetrapyrrole.biosynthesis.I..from.glutamate.	rs6955039	A	G	0.0870727	0.132395	0.0288909	4.59245e-06	0.0301436	0.0117181	0.0102868
PWY.5188..tetrapyrrole.biosynthesis.I..from.glutamate.	rs72836424	C	T	0.0785636	0.134741	0.0298751	6.47836e-06	0.0117395	0.0129922	0.366503
PWY.5188..tetrapyrrole.biosynthesis.I..from.glutamate.	rs7514177	A	G	0.367239	0.0845949	0.0169102	5.65604e-07	0.00345904	0.00820294	0.673375
PWY.5189..tetrapyrrole.biosynthesis.II..from.glycine.	rs11601607	T	G	0.0739059	-0.177624	0.0388716	4.88879e-06	0.0165569	0.0135239	0.221228
PWY.5189..tetrapyrrole.biosynthesis.II..from.glycine.	rs1408826	C	G	0.532828	0.0991627	0.0201667	8.78088e-07	-0.00790309	0.00812375	0.330941
PWY.5189..tetrapyrrole.biosynthesis.II..from.glycine.	rs1437589	C	G	0.475967	-0.0966287	0.0202973	1.92961e-06	-0.00187855	0.00774485	0.808415
PWY.5189..tetrapyrrole.biosynthesis.II..from.glycine.	rs1696430	A	G	0.0698958	-0.1744	0.0390885	8.13257e-06	0.0175568	0.015497	0.257601
PWY.5189..tetrapyrrole.biosynthesis.II..from.glycine.	rs17181375	A	G	0.0764906	0.170862	0.0382622	7.98645e-06	0.00229478	0.0123431	0.85256
PWY.5189..tetrapyrrole.biosynthesis.II..from.glycine.	rs2695011	T	C	0.935027	0.20264	0.044901	6.39029e-06	0.0131662	0.0141917	0.353836
PWY.5189..tetrapyrrole.biosynthesis.II..from.glycine.	rs28645782	C	T	0.741605	0.107058	0.0233139	4.39011e-06	-0.000707148	0.00930458	0.939439
PWY.5189..tetrapyrrole.biosynthesis.II..from.glycine.	rs4291387	A	G	0.326343	0.0960681	0.021356	6.8466e-06	-0.00679489	0.00807902	0.40058
PWY.5189..tetrapyrrole.biosynthesis.II..from.glycine.	rs4930770	T	C	0.245025	0.105489	0.0233603	6.30997e-06	0.0134655	0.00862343	0.118819
PWY.5189..tetrapyrrole.biosynthesis.II..from.glycine.	rs497333	G	T	0.668849	-0.100133	0.0222943	7.07417e-06	0.00541847	0.00812045	0.504805
PWY.5189..tetrapyrrole.biosynthesis.II..from.glycine.	rs9999134	A	T	0.413889	-0.0906156	0.0204524	9.39888e-06	-0.00555837	0.00805711	0.490484
PWY.5345..superpathway.of.L.methionine.biosynthesis..by.sulfhydrylation.	rs11631625	G	A	0.241789	-0.0861176	0.0190931	6.47073e-06	-0.00809322	0.00903203	0.370503
PWY.5345..superpathway.of.L.methionine.biosynthesis..by.sulfhydrylation.	rs12442423	C	A	0.168002	-0.0975472	0.0220458	9.65536e-06	-0.00560186	0.0105727	0.596374
PWY.5345..superpathway.of.L.methionine.biosynthesis..by.sulfhydrylation.	rs12541554	A	G	0.342803	-0.0806005	0.0170578	2.29965e-06	0.00345689	0.00812141	0.670481
PWY.5345..superpathway.of.L.methionine.biosynthesis..by.sulfhydrylation.	rs13266584	A	T	0.0870627	0.132093	0.029505	7.57108e-06	0.0236459	0.0132731	0.0752268
PWY.5345..superpathway.of.L.methionine.biosynthesis..by.sulfhydrylation.	rs2305588	C	T	0.200682	-0.0980614	0.0204326	1.59255e-06	0.00363368	0.00975186	0.709539
PWY.5345..superpathway.of.L.methionine.biosynthesis..by.sulfhydrylation.	rs34153461	C	A	0.457711	0.0759731	0.0171584	9.52166e-06	0.00059494	0.00798953	0.94066
PWY.5345..superpathway.of.L.methionine.biosynthesis..by.sulfhydrylation.	rs36095827	T	G	0.52524	0.0875099	0.0163625	8.88323e-08	0.00348542	0.00800916	0.663555
PWY.5345..superpathway.of.L.methionine.biosynthesis..by.sulfhydrylation.	rs55974538	A	G	0.117807	-0.11291	0.025371	8.57238e-06	0.000108752	0.0140394	0.993822
PWY.5345..superpathway.of.L.methionine.biosynthesis..by.sulfhydrylation.	rs73009442	A	C	0.287204	0.0928574	0.0199593	3.28181e-06	0.00908351	0.00950264	0.339427
PWY.5345..superpathway.of.L.methionine.biosynthesis..by.sulfhydrylation.	rs77995790	C	T	0.0617925	-0.158003	0.0343555	4.24401e-06	0.0014292	0.0147755	0.922968
PWY.5384..sucrose.degradation.IV..sucrose.phosphorylase.	rs10450895	T	C	0.417494	-0.0956152	0.0207984	4.28136e-06	0.00995868	0.00783084	0.203856
PWY.5384..sucrose.degradation.IV..sucrose.phosphorylase.	rs12646654	C	T	0.315164	-0.0955337	0.0216118	9.85011e-06	-0.00213859	0.00860905	0.803882
PWY.5384..sucrose.degradation.IV..sucrose.phosphorylase.	rs140865787	T	C	0.0548948	0.211017	0.0446248	2.25982e-06	0.000594389	0.0146541	0.967656
PWY.5384..sucrose.degradation.IV..sucrose.phosphorylase.	rs1641129	T	G	0.0583257	-0.204992	0.045167	5.66453e-06	0.00413544	0.01557	0.790616
PWY.5384..sucrose.degradation.IV..sucrose.phosphorylase.	rs2690294	G	C	0.450437	-0.0945844	0.0210304	6.87542e-06	-0.00958078	0.00813796	0.239443
PWY.5384..sucrose.degradation.IV..sucrose.phosphorylase.	rs2962259	C	T	0.799817	0.122254	0.0254425	1.5466e-06	0.00893843	0.0116079	0.441518
PWY.5384..sucrose.degradation.IV..sucrose.phosphorylase.	rs469926	C	T	0.582726	-0.0936989	0.0208728	7.15438e-06	-0.0236916	0.00772236	0.00223129
PWY.5384..sucrose.degradation.IV..sucrose.phosphorylase.	rs6794521	C	T	0.545526	0.0956983	0.0203386	2.53537e-06	-0.0035981	0.00782966	0.645971
PWY.5384..sucrose.degradation.IV..sucrose.phosphorylase.	rs9386212	T	G	0.590529	0.0947158	0.0208453	5.52629e-06	-0.000536083	0.00776529	0.944979
PWY.5505..L.glutamate.and.L.glutamine.biosynthesis	rs1109059	C	T	0.646941	0.0943718	0.0210109	7.07042e-06	-0.0112699	0.0084979	0.185169
PWY.5505..L.glutamate.and.L.glutamine.biosynthesis	rs11144743	T	C	0.0718881	-0.171868	0.0383075	7.23911e-06	0.0199359	0.0123589	0.107137
PWY.5505..L.glutamate.and.L.glutamine.biosynthesis	rs12414617	G	T	0.0745865	-0.199019	0.0391838	3.79173e-07	0.000331087	0.0153081	0.98275
PWY.5505..L.glutamate.and.L.glutamine.biosynthesis	rs1323288	G	T	0.264833	-0.104898	0.0232863	6.64585e-06	-0.00655147	0.00890791	0.46228
PWY.5505..L.glutamate.and.L.glutamine.biosynthesis	rs13407420	A	C	0.463935	0.0901004	0.0200652	7.10923e-06	0.00735512	0.00790622	0.35251
PWY.5505..L.glutamate.and.L.glutamine.biosynthesis	rs16934689	G	A	0.125403	-0.145495	0.0305982	1.9845e-06	-0.0107554	0.0139722	0.441671
PWY.5505..L.glutamate.and.L.glutamine.biosynthesis	rs17029909	G	A	0.234966	-0.109856	0.023518	2.99557e-06	0.00744239	0.00916768	0.417154
PWY.5505..L.glutamate.and.L.glutamine.biosynthesis	rs2419533	G	A	0.820936	-0.114824	0.0257425	8.1778e-06	0.0130184	0.0102451	0.204222
PWY.5505..L.glutamate.and.L.glutamine.biosynthesis	rs32064	T	C	0.465387	0.0953215	0.0201502	2.23926e-06	-0.00942472	0.00807057	0.243255
PWY.5505..L.glutamate.and.L.glutamine.biosynthesis	rs472752	C	A	0.598315	0.0930875	0.0206684	6.67317e-06	0.00730285	0.00836595	0.382977
PWY.5505..L.glutamate.and.L.glutamine.biosynthesis	rs58095618	A	G	0.100818	-0.152287	0.0328042	3.44541e-06	-0.0109703	0.0129889	0.398604
PWY.5505..L.glutamate.and.L.glutamine.biosynthesis	rs61311341	G	T	0.100968	-0.155422	0.0339779	4.78004e-06	0.00910781	0.0139738	0.514739
PWY.5505..L.glutamate.and.L.glutamine.biosynthesis	rs72956316	C	T	0.110632	-0.151959	0.0322146	2.3924e-06	0.00119499	0.0131428	0.927577
PWY.5505..L.glutamate.and.L.glutamine.biosynthesis	rs76063194	T	G	0.0928905	0.16236	0.0337697	1.52561e-06	-0.000180447	0.0131241	0.989034
PWY.5505..L.glutamate.and.L.glutamine.biosynthesis	rs77963678	C	T	0.0974272	0.15031	0.0335615	7.51121e-06	-0.0101248	0.0126121	0.422349
PWY.5505..L.glutamate.and.L.glutamine.biosynthesis	rs822165	G	A	0.478061	-0.0870616	0.0195363	8.33447e-06	-0.00312242	0.00792416	0.693662
PWY.5656..mannosylglycerate.biosynthesis.I	rs10001022	T	C	0.0692782	0.397916	0.0732267	5.50946e-08	-0.00385423	0.0164042	0.814307
PWY.5656..mannosylglycerate.biosynthesis.I	rs11217548	T	C	0.0682151	-0.34505	0.0754496	4.80205e-06	0.00552398	0.0160917	0.731481
PWY.5656..mannosylglycerate.biosynthesis.I	rs114111279	A	C	0.0785548	0.346972	0.0736956	2.49949e-06	0.00913501	0.0176383	0.604672
PWY.5656..mannosylglycerate.biosynthesis.I	rs12719736	T	C	0.146262	0.238351	0.0531521	7.31497e-06	-0.00406765	0.0105751	0.700609
PWY.5656..mannosylglycerate.biosynthesis.I	rs12930516	C	T	0.561242	0.178996	0.0384823	3.2972e-06	0.00406434	0.00839445	0.628404
PWY.5656..mannosylglycerate.biosynthesis.I	rs273145	C	T	0.686695	0.183214	0.0405569	6.25852e-06	-0.0171567	0.00838416	0.0410651
PWY.5656..mannosylglycerate.biosynthesis.I	rs35832957	T	C	0.161574	0.25379	0.0540401	2.64873e-06	0.00313405	0.0104021	0.763274
PWY.5656..mannosylglycerate.biosynthesis.I	rs60206080	C	A	0.246585	-0.217023	0.0440873	8.54098e-07	-0.0018516	0.00829047	0.82333
PWY.5656..mannosylglycerate.biosynthesis.I	rs6063434	G	A	0.771033	-0.208672	0.0457102	4.99243e-06	0.00345457	0.00896868	0.700209
PWY.5656..mannosylglycerate.biosynthesis.I	rs844134	T	C	0.290074	-0.199912	0.0436591	4.67361e-06	0.00437368	0.00886055	0.621721
PWY.5659..GDP.mannose.biosynthesis	rs2666365	T	C	0.176541	-0.0953908	0.020759	4.32457e-06	-0.00727365	0.0106202	0.493621
PWY.5659..GDP.mannose.biosynthesis	rs4837963	T	C	0.116006	0.121846	0.0252455	1.38987e-06	-0.0070358	0.012056	0.559667
PWY.5659..GDP.mannose.biosynthesis	rs56059111	A	T	0.0792144	-0.140037	0.0298206	2.65349e-06	-0.00686414	0.0145872	0.638089
PWY.5659..GDP.mannose.biosynthesis	rs56385884	G	A	0.0888632	-0.127456	0.0282124	6.25055e-06	-0.00117678	0.0147422	0.936398
PWY.5659..GDP.mannose.biosynthesis	rs7086625	T	G	0.15398	0.104962	0.0221493	2.14939e-06	0.0149873	0.0123497	0.225286
PWY.5659..GDP.mannose.biosynthesis	rs73100534	C	G	0.0944874	-0.132943	0.0279034	1.89397e-06	0.00321837	0.0143017	0.822013
PWY.5667..CDP.diacylglycerol.biosynthesis.I	rs10409224	G	A	0.354823	-0.0785661	0.0169563	3.59637e-06	0.0123521	0.00837919	0.140855
PWY.5667..CDP.diacylglycerol.biosynthesis.I	rs11040918	C	T	0.645727	0.0782005	0.0174	6.98073e-06	0.00652428	0.00855149	0.445733
PWY.5667..CDP.diacylglycerol.biosynthesis.I	rs11086863	A	G	0.360961	-0.0782674	0.017591	8.61526e-06	0.00968858	0.00795788	0.223795
PWY.5667..CDP.diacylglycerol.biosynthesis.I	rs111866871	G	A	0.110014	-0.117675	0.0253206	3.36134e-06	0.00206014	0.0131274	0.875338
PWY.5667..CDP.diacylglycerol.biosynthesis.I	rs11764255	A	C	0.168117	0.103612	0.0217181	1.83525e-06	0.00785513	0.0101094	0.437392
PWY.5667..CDP.diacylglycerol.biosynthesis.I	rs1565690	A	G	0.0589198	0.175471	0.0349066	4.98549e-07	0.00109386	0.0163799	0.946774
PWY.5667..CDP.diacylglycerol.biosynthesis.I	rs2227019	C	G	0.176764	0.0991645	0.0221387	7.49102e-06	0.00505686	0.00998627	0.612734
PWY.5667..CDP.diacylglycerol.biosynthesis.I	rs2662200	G	A	0.547052	-0.0720332	0.0159265	6.10081e-06	-0.000238156	0.00796581	0.976157
PWY.5667..CDP.diacylglycerol.biosynthesis.I	rs2899122	G	T	0.915703	-0.141827	0.029441	1.45498e-06	0.00625179	0.0127479	0.623978
PWY.5667..CDP.diacylglycerol.biosynthesis.I	rs304820	T	G	0.307552	-0.0780772	0.0173192	6.54021e-06	-0.007246	0.00850895	0.394716
PWY.5667..CDP.diacylglycerol.biosynthesis.I	rs3860223	T	C	0.808219	0.0907144	0.0202542	7.5066e-06	0.0018775	0.00882127	0.83151
PWY.5667..CDP.diacylglycerol.biosynthesis.I	rs62087427	G	A	0.100849	0.11829	0.0265803	8.5759e-06	0.00608235	0.0125373	0.627716
PWY.5667..CDP.diacylglycerol.biosynthesis.I	rs72768324	C	T	0.146899	0.104081	0.0231023	6.62989e-06	-0.0139506	0.0113554	0.21962
PWY.5667..CDP.diacylglycerol.biosynthesis.I	rs73087038	C	T	0.0592312	-0.160748	0.0346118	3.41208e-06	-0.0167242	0.0180037	0.353218
PWY.5667..CDP.diacylglycerol.biosynthesis.I	rs74537816	C	T	0.1229	-0.11528	0.024976	3.91917e-06	-0.00561168	0.0124265	0.651692
PWY.5667..CDP.diacylglycerol.biosynthesis.I	rs76005509	A	C	0.118369	-0.120097	0.025172	1.83274e-06	-0.00412416	0.0123316	0.73814
PWY.5676..acetyl.CoA.fermentation.to.butanoate.II	rs10933259	G	A	0.287092	0.0833518	0.0180549	3.90137e-06	-0.00251159	0.00860076	0.770351
PWY.5676..acetyl.CoA.fermentation.to.butanoate.II	rs11077815	C	T	0.616275	-0.0791191	0.0169237	2.93898e-06	-0.0213924	0.00805912	0.00810877
PWY.5676..acetyl.CoA.fermentation.to.butanoate.II	rs150794	G	C	0.791033	-0.0954321	0.0213054	7.49055e-06	0.0123424	0.00984012	0.210118
PWY.5676..acetyl.CoA.fermentation.to.butanoate.II	rs34218333	A	T	0.206715	0.0915685	0.0203971	7.14636e-06	0.0138793	0.010727	0.196102
PWY.5676..acetyl.CoA.fermentation.to.butanoate.II	rs409534	T	C	0.209549	-0.0932478	0.0202551	4.15126e-06	-0.000385526	0.0101814	0.969804
PWY.5676..acetyl.CoA.fermentation.to.butanoate.II	rs4476386	G	C	0.5405	-0.0729334	0.0162973	7.6351e-06	0.00798547	0.00791083	0.313084
PWY.5676..acetyl.CoA.fermentation.to.butanoate.II	rs4533289	A	G	0.129961	-0.11869	0.0244319	1.18583e-06	-0.0131723	0.0117946	0.264426
PWY.5676..acetyl.CoA.fermentation.to.butanoate.II	rs55906502	G	A	0.0889034	0.130872	0.0293518	8.2451e-06	0.00953703	0.0135723	0.482466
PWY.5686..UMP.biosynthesis	rs10100272	G	A	0.832233	0.104402	0.0226546	4.057e-06	-0.00360352	0.0112553	0.748932
PWY.5686..UMP.biosynthesis	rs217010	A	T	0.544723	0.0783441	0.0163731	1.71057e-06	0.00722468	0.00780895	0.355164
PWY.5686..UMP.biosynthesis	rs542914	A	C	0.39647	0.0789129	0.0170354	3.61641e-06	0.00608116	0.00779348	0.435462
PWY.5686..UMP.biosynthesis	rs7108080	A	G	0.508635	-0.0769942	0.0167709	4.41276e-06	0.0103449	0.00790926	0.191283
PWY.5686..UMP.biosynthesis	rs72918404	C	T	0.147413	-0.105726	0.0230278	4.40607e-06	0.00262232	0.0109986	0.811617
PWY.5686..UMP.biosynthesis	rs754639	A	G	0.33023	0.0870085	0.0184865	2.5188e-06	-0.0134483	0.00803871	0.0947466
PWY.5686..UMP.biosynthesis	rs801356	C	G	0.941383	0.154211	0.0348444	9.61277e-06	-0.00988097	0.0160568	0.538488
PWY.5695..urate.biosynthesis.inosine.5..phosphate.degradation	rs10057035	C	T	0.333288	-0.0765501	0.0172837	9.46537e-06	-0.00338292	0.00814668	0.678074
PWY.5695..urate.biosynthesis.inosine.5..phosphate.degradation	rs11139701	C	T	0.127457	0.111525	0.0247432	6.56636e-06	-0.00248822	0.0112382	0.824834
PWY.5695..urate.biosynthesis.inosine.5..phosphate.degradation	rs11668451	G	A	0.0913128	-0.127508	0.0282562	6.40544e-06	-0.0331195	0.0126351	0.00893499
PWY.5695..urate.biosynthesis.inosine.5..phosphate.degradation	rs116873962	T	G	0.13023	0.110536	0.0247545	7.9971e-06	0.0289271	0.0111185	0.00945525
PWY.5695..urate.biosynthesis.inosine.5..phosphate.degradation	rs1561691	A	G	0.851021	0.10183	0.022946	9.08783e-06	0.0100157	0.0115429	0.385831
PWY.5695..urate.biosynthesis.inosine.5..phosphate.degradation	rs560351	T	A	0.823673	0.0969695	0.0218065	8.71525e-06	-0.000991538	0.0094729	0.916664
PWY.5695..urate.biosynthesis.inosine.5..phosphate.degradation	rs573126	C	A	0.285267	-0.0818401	0.0182486	7.30036e-06	-0.006015	0.00829669	0.468681
PWY.5695..urate.biosynthesis.inosine.5..phosphate.degradation	rs57434716	A	G	0.325696	0.0773641	0.0173592	8.32466e-06	0.0100748	0.00822054	0.220738
PWY.5695..urate.biosynthesis.inosine.5..phosphate.degradation	rs7551751	A	G	0.598166	0.0744567	0.0164681	6.14737e-06	-0.00187488	0.00779597	0.810012
PWY.5695..urate.biosynthesis.inosine.5..phosphate.degradation	rs98545	T	C	0.128081	0.111512	0.0251428	9.20152e-06	0.0067751	0.0104774	0.51806
PWY.5705..allantoin.degradation.to.glyoxylate.III	rs10937272	G	C	0.338586	0.166947	0.0328605	3.76468e-07	-0.0112653	0.0082584	0.172936
PWY.5705..allantoin.degradation.to.glyoxylate.III	rs12449342	A	G	0.722053	0.160955	0.0354844	5.73451e-06	-0.0104956	0.00893104	0.240287
PWY.5705..allantoin.degradation.to.glyoxylate.III	rs16851172	G	A	0.193511	-0.190818	0.0396411	1.48212e-06	-4.39377e-05	0.0105983	0.996693
PWY.5705..allantoin.degradation.to.glyoxylate.III	rs28465688	A	C	0.531041	0.140849	0.0307359	4.59338e-06	-0.00443349	0.0077513	0.567512
PWY.5705..allantoin.degradation.to.glyoxylate.III	rs3820904	G	A	0.768846	-0.160534	0.03591	7.80566e-06	0.00631701	0.0094107	0.502258
PWY.5705..allantoin.degradation.to.glyoxylate.III	rs4669688	C	T	0.622084	0.146631	0.0321029	4.93496e-06	-0.00574816	0.00775527	0.458802
PWY.5705..allantoin.degradation.to.glyoxylate.III	rs4683801	G	A	0.273418	0.17208	0.0380662	6.16826e-06	0.000445174	0.00876767	0.959518
PWY.5705..allantoin.degradation.to.glyoxylate.III	rs7822956	G	A	0.814694	0.211638	0.0404533	1.6799e-07	-0.00441806	0.0106742	0.679063
PWY.5791..1.4.dihydroxy.2.naphthoate.biosynthesis.II..plants.	rs10192555	C	T	0.568064	0.105255	0.0232064	5.74435e-06	0.0125063	0.00791189	0.114359
PWY.5791..1.4.dihydroxy.2.naphthoate.biosynthesis.II..plants.	rs10793056	C	T	0.506205	-0.104156	0.0229619	5.73174e-06	-0.00557926	0.00822216	0.49762
PWY.5791..1.4.dihydroxy.2.naphthoate.biosynthesis.II..plants.	rs11761901	A	G	0.213855	-0.137544	0.0278344	7.75143e-07	0.00947144	0.00910771	0.298697
PWY.5791..1.4.dihydroxy.2.naphthoate.biosynthesis.II..plants.	rs207254	C	G	0.49049	0.109973	0.0231251	1.97901e-06	-0.00446913	0.0077853	0.566104
PWY.5791..1.4.dihydroxy.2.naphthoate.biosynthesis.II..plants.	rs2834173	C	T	0.424138	-0.107002	0.0233815	4.73158e-06	0.0113137	0.00776722	0.145636
PWY.5791..1.4.dihydroxy.2.naphthoate.biosynthesis.II..plants.	rs28634397	T	C	0.079774	0.196644	0.042355	3.43783e-06	-0.000441383	0.0165645	0.978749
PWY.5791..1.4.dihydroxy.2.naphthoate.biosynthesis.II..plants.	rs34011530	G	C	0.18175	-0.134451	0.0300979	7.92768e-06	-0.00316162	0.0103173	0.759354
PWY.5791..1.4.dihydroxy.2.naphthoate.biosynthesis.II..plants.	rs4585628	G	A	0.104614	0.170362	0.038025	7.45537e-06	-0.000605569	0.0136202	0.964548
PWY.5791..1.4.dihydroxy.2.naphthoate.biosynthesis.II..plants.	rs61861701	G	A	0.247235	0.138831	0.0274846	4.38984e-07	0.00179806	0.00949814	0.849903
PWY.5791..1.4.dihydroxy.2.naphthoate.biosynthesis.II..plants.	rs62079926	T	G	0.207428	0.137284	0.0283038	1.23235e-06	0.00690181	0.00905068	0.445952
PWY.5791..1.4.dihydroxy.2.naphthoate.biosynthesis.II..plants.	rs62465767	A	G	0.0949348	0.177111	0.040061	9.82284e-06	0.0180397	0.0137269	0.189178
PWY.5791..1.4.dihydroxy.2.naphthoate.biosynthesis.II..plants.	rs63721662	T	C	0.327555	-0.110728	0.0245862	6.67883e-06	-0.00889332	0.00856989	0.299718
PWY.5791..1.4.dihydroxy.2.naphthoate.biosynthesis.II..plants.	rs7691920	G	A	0.702496	0.116198	0.0257387	6.34567e-06	0.00454053	0.00821306	0.580532
PWY.5791..1.4.dihydroxy.2.naphthoate.biosynthesis.II..plants.	rs9886448	C	T	0.123965	-0.15792	0.0347403	5.47488e-06	-0.0108152	0.0121703	0.374465
PWY.5791..1.4.dihydroxy.2.naphthoate.biosynthesis.II..plants.	rs9941912	C	G	0.0607982	-0.239966	0.0499897	1.58421e-06	0.00513758	0.014662	0.726134
PWY.5791..1.4.dihydroxy.2.naphthoate.biosynthesis.II..plants.	rs996888	G	A	0.902701	-0.182271	0.0389881	2.939e-06	-0.0295747	0.0164156	0.0719985
PWY.5838..superpathway.of.menaquinol.8.biosynthesis.I	rs1551680	T	C	0.0532869	0.304768	0.0689124	9.75443e-06	0.0123687	0.0165894	0.45615
PWY.5838..superpathway.of.menaquinol.8.biosynthesis.I	rs2010010	C	T	0.231858	0.172641	0.0354685	1.1305e-06	-0.00576478	0.0085001	0.497849
PWY.5838..superpathway.of.menaquinol.8.biosynthesis.I	rs71323853	A	G	0.0852969	-0.243918	0.0538717	5.9615e-06	-0.00381561	0.0137508	0.781483
PWY.5838..superpathway.of.menaquinol.8.biosynthesis.I	rs8045590	A	C	0.888889	0.212173	0.0459052	3.80106e-06	-0.0118558	0.0125072	0.343469
PWY.5850..superpathway.of.menaquinol.6.biosynthesis.I	rs10239134	A	G	0.103567	0.248673	0.055122	6.44259e-06	4.72872e-05	0.0120461	0.996869
PWY.5850..superpathway.of.menaquinol.6.biosynthesis.I	rs11753487	C	T	0.133847	-0.253668	0.0535559	2.17431e-06	-0.0103905	0.0113789	0.361456
PWY.5850..superpathway.of.menaquinol.6.biosynthesis.I	rs11824678	C	A	0.105913	0.247837	0.0552553	7.28071e-06	0.0206582	0.0121707	0.0900333
PWY.5850..superpathway.of.menaquinol.6.biosynthesis.I	rs35620562	C	T	0.189708	-0.195456	0.0438952	8.47608e-06	0.0110583	0.00988057	0.263408
PWY.5850..superpathway.of.menaquinol.6.biosynthesis.I	rs3865408	T	A	0.104985	-0.274957	0.0577701	1.94068e-06	0.0165209	0.0118504	0.163684
PWY.5850..superpathway.of.menaquinol.6.biosynthesis.I	rs4075150	A	G	0.500912	-0.159952	0.0340355	2.60717e-06	-0.00530198	0.00788053	0.50128
PWY.5850..superpathway.of.menaquinol.6.biosynthesis.I	rs4306193	A	C	0.494895	0.147132	0.0332888	9.87622e-06	0.0104438	0.00801542	0.192981
PWY.5850..superpathway.of.menaquinol.6.biosynthesis.I	rs62112542	A	G	0.235468	-0.184047	0.0404972	5.50159e-06	0.00186813	0.00940323	0.842574
PWY.5850..superpathway.of.menaquinol.6.biosynthesis.I	rs6444585	A	G	0.683973	0.170074	0.037838	6.96342e-06	0.0116164	0.00873063	0.183737
PWY.5850..superpathway.of.menaquinol.6.biosynthesis.I	rs76253510	A	G	0.0672308	0.321464	0.0690886	3.27263e-06	-0.00489465	0.0140074	0.72686
PWY.5850..superpathway.of.menaquinol.6.biosynthesis.I	rs78897310	A	G	0.0858332	-0.27542	0.0622164	9.56389e-06	0.00516823	0.0117834	0.661073
PWY.5850..superpathway.of.menaquinol.6.biosynthesis.I	rs875897	G	C	0.867016	-0.241421	0.0516772	2.98689e-06	-0.0091127	0.0110019	0.407766
PWY.5913..TCA.cycle.VI..obligate.autotrophs.	rs12006002	T	C	0.339664	-0.100171	0.0216243	3.61512e-06	0.000595903	0.00852595	0.944297
PWY.5913..TCA.cycle.VI..obligate.autotrophs.	rs2616174	T	C	0.257394	-0.111196	0.0240432	3.74912e-06	0.00365549	0.00949483	0.700345
PWY.5913..TCA.cycle.VI..obligate.autotrophs.	rs2826386	T	C	0.416276	0.099493	0.0212898	2.96456e-06	-0.00794038	0.00789608	0.31492
PWY.5913..TCA.cycle.VI..obligate.autotrophs.	rs28490985	A	T	0.226437	0.113361	0.0255265	8.95831e-06	-0.0217524	0.00875651	0.0131986
PWY.5913..TCA.cycle.VI..obligate.autotrophs.	rs6052371	T	C	0.214021	0.117615	0.0259209	5.69361e-06	-0.00550046	0.00965874	0.569197
PWY.5913..TCA.cycle.VI..obligate.autotrophs.	rs61828192	G	C	0.147456	0.160365	0.0302332	1.13121e-07	0.0133575	0.0111356	0.230694
PWY.5918..superpathay.of.heme.biosynthesis.from.glutamate	rs10089785	C	T	0.401736	0.101733	0.0228451	8.46169e-06	0.00375103	0.00801021	0.639717
PWY.5918..superpathay.of.heme.biosynthesis.from.glutamate	rs12087936	A	G	0.141332	-0.145661	0.0311788	2.98579e-06	-0.00653694	0.0107692	0.54403
PWY.5918..superpathay.of.heme.biosynthesis.from.glutamate	rs2116877	T	C	0.902589	-0.164697	0.0371034	9.04293e-06	0.00909442	0.0122845	0.459334
PWY.5918..superpathay.of.heme.biosynthesis.from.glutamate	rs2913384	A	G	0.924665	-0.188034	0.0415236	5.94415e-06	-0.0192988	0.0141142	0.171923
PWY.5918..superpathay.of.heme.biosynthesis.from.glutamate	rs4831157	C	G	0.436833	0.108553	0.0227817	1.88951e-06	0.00635747	0.00805187	0.430027
PWY.5918..superpathay.of.heme.biosynthesis.from.glutamate	rs61344468	G	A	0.124387	-0.156927	0.0339806	3.87242e-06	-0.0154156	0.0117981	0.191735
PWY.5918..superpathay.of.heme.biosynthesis.from.glutamate	rs68116107	G	A	0.111485	0.161386	0.0364803	9.69332e-06	-0.0313069	0.0116658	0.0074396
PWY.5918..superpathay.of.heme.biosynthesis.from.glutamate	rs7221236	G	A	0.638583	0.10055	0.0226016	8.63463e-06	-0.0103846	0.00824627	0.208302
PWY.5920..superpathway.of.heme.biosynthesis.from.glycine	rs10429455	C	G	0.51264	-0.164629	0.0354734	3.46887e-06	-0.00507979	0.00809502	0.530505
PWY.5920..superpathway.of.heme.biosynthesis.from.glycine	rs11771094	A	G	0.400993	-0.158301	0.0355869	8.65497e-06	-0.0041849	0.00782385	0.592881
PWY.5920..superpathway.of.heme.biosynthesis.from.glycine	rs147911740	A	G	0.0662413	0.345903	0.0714976	1.31171e-06	0.00490232	0.0168135	0.770694
PWY.5920..superpathway.of.heme.biosynthesis.from.glycine	rs2078597	G	A	0.10434	-0.294388	0.059051	6.186e-07	0.000659069	0.0135317	0.961167
PWY.5920..superpathway.of.heme.biosynthesis.from.glycine	rs414161	G	A	0.28364	0.169392	0.0379151	7.90803e-06	0.0030382	0.00863144	0.724941
PWY.5920..superpathway.of.heme.biosynthesis.from.glycine	rs56931274	T	G	0.283056	-0.175476	0.0394446	8.64054e-06	0.0134439	0.00873932	0.124382
PWY.5920..superpathway.of.heme.biosynthesis.from.glycine	rs7125672	G	A	0.562181	-0.178111	0.0359808	7.41463e-07	0.0181434	0.00776378	0.0196996
PWY.5920..superpathway.of.heme.biosynthesis.from.glycine	rs74471865	A	G	0.0533491	0.341856	0.0771678	9.42178e-06	-0.00113847	0.0163269	0.944427
PWY.5941..glycogen.degradation.II..eukaryotic.	rs12606812	T	G	0.574679	0.0896761	0.0196441	4.9938e-06	0.000754962	0.00788562	0.923753
PWY.5941..glycogen.degradation.II..eukaryotic.	rs2155128	T	C	0.595406	0.0864559	0.0193399	7.80995e-06	0.0118391	0.00815927	0.14719
PWY.5941..glycogen.degradation.II..eukaryotic.	rs2484671	C	G	0.0962477	-0.156409	0.0341626	4.68595e-06	-0.00182918	0.0136206	0.893204
PWY.5941..glycogen.degradation.II..eukaryotic.	rs321605	T	C	0.607674	-0.0920684	0.0199262	3.82874e-06	-0.00011209	0.00800294	0.988829
PWY.5941..glycogen.degradation.II..eukaryotic.	rs3764571	C	T	0.307387	-0.0948593	0.020931	5.84269e-06	-0.00141952	0.00846937	0.866937
PWY.5941..glycogen.degradation.II..eukaryotic.	rs4148913	G	A	0.443434	0.0924275	0.019703	2.71812e-06	-0.00113595	0.00792464	0.886056
PWY.5941..glycogen.degradation.II..eukaryotic.	rs73816874	T	C	0.434074	0.0869627	0.0195266	8.44639e-06	0.00431338	0.00820532	0.599262
PWY.5941..glycogen.degradation.II..eukaryotic.	rs79195460	T	C	0.0548497	0.193987	0.043204	7.12186e-06	0.022385	0.0165405	0.176346
PWY.5971..palmitate.biosynthesis.II..bacteria.and.plants.	rs10065090	G	A	0.0795024	0.147556	0.0329661	7.60565e-06	0.0135012	0.0132253	0.307643
PWY.5971..palmitate.biosynthesis.II..bacteria.and.plants.	rs111452641	G	A	0.48553	0.0804908	0.0181205	8.91397e-06	0.00656294	0.00788028	0.405199
PWY.5971..palmitate.biosynthesis.II..bacteria.and.plants.	rs1154029	C	T	0.518805	-0.0817275	0.0184649	9.59472e-06	-0.0108965	0.00794086	0.170399
PWY.5971..palmitate.biosynthesis.II..bacteria.and.plants.	rs12605920	T	C	0.0546815	-0.181525	0.0410936	9.99223e-06	0.0315684	0.0158008	0.0460809
PWY.5971..palmitate.biosynthesis.II..bacteria.and.plants.	rs1436177	A	G	0.243165	-0.0999631	0.0211644	2.32207e-06	-0.00367043	0.00890595	0.680357
PWY.5971..palmitate.biosynthesis.II..bacteria.and.plants.	rs1453942	G	A	0.559055	0.0838797	0.0180643	3.42743e-06	0.0139456	0.00796896	0.08052
PWY.5971..palmitate.biosynthesis.II..bacteria.and.plants.	rs2838445	C	G	0.444064	0.0877575	0.0180908	1.22868e-06	-0.0104651	0.00778139	0.179057
PWY.5971..palmitate.biosynthesis.II..bacteria.and.plants.	rs28416225	A	G	0.20514	-0.109389	0.0242163	6.26721e-06	-0.0248073	0.0103368	0.0166365
PWY.5971..palmitate.biosynthesis.II..bacteria.and.plants.	rs3936142	A	G	0.70319	0.0982908	0.0199481	8.33569e-07	9.87173e-05	0.0083572	0.990578
PWY.5971..palmitate.biosynthesis.II..bacteria.and.plants.	rs58803641	G	A	0.117129	0.1277	0.0276583	3.89232e-06	-0.00347149	0.0115968	0.764754
PWY.5971..palmitate.biosynthesis.II..bacteria.and.plants.	rs6083566	C	A	0.692102	0.0896544	0.0197138	5.42079e-06	-0.00550379	0.00874411	0.529256
PWY.5971..palmitate.biosynthesis.II..bacteria.and.plants.	rs831864	C	T	0.903397	0.146258	0.0316506	3.8188e-06	-0.00565859	0.0132021	0.668324
PWY.5971..palmitate.biosynthesis.II..bacteria.and.plants.	rs936232	A	G	0.355818	-0.0863461	0.0186802	3.79459e-06	-0.0102362	0.00792448	0.196843
PWY.5973..cis.vaccenate.biosynthesis	rs11110734	T	C	0.0881286	0.128847	0.0290875	9.43913e-06	0.0164568	0.0160662	0.30601
PWY.5973..cis.vaccenate.biosynthesis	rs13139468	G	A	0.754715	-0.0872292	0.0194561	7.34678e-06	-0.00135212	0.00943148	0.886041
PWY.5973..cis.vaccenate.biosynthesis	rs13377496	T	C	0.0869516	-0.13346	0.0301469	9.55547e-06	-0.00815117	0.0136963	0.551927
PWY.5973..cis.vaccenate.biosynthesis	rs17509881	A	T	0.0603708	0.176081	0.0358414	8.97977e-07	0.010132	0.0160594	0.528288
PWY.5973..cis.vaccenate.biosynthesis	rs2039970	T	C	0.633698	0.0761333	0.0170182	7.69011e-06	0.0126153	0.00833373	0.130497
PWY.5973..cis.vaccenate.biosynthesis	rs2199729	A	C	0.0812798	0.139488	0.0311437	7.50469e-06	0.00777262	0.0167201	0.642158
PWY.5973..cis.vaccenate.biosynthesis	rs4278144	C	A	0.35137	0.0814217	0.0172178	2.25716e-06	0.00146634	0.00815292	0.857314
PWY.5973..cis.vaccenate.biosynthesis	rs4751058	A	G	0.15327	-0.10964	0.022702	1.36842e-06	-0.0167288	0.0104972	0.111428
PWY.5973..cis.vaccenate.biosynthesis	rs483485	T	C	0.917203	0.140699	0.0305173	4.01757e-06	-0.0242252	0.011765	0.039823
PWY.5973..cis.vaccenate.biosynthesis	rs7072479	C	A	0.476562	-0.0728056	0.0162802	7.74834e-06	0.00623509	0.00812266	0.442952
PWY.5973..cis.vaccenate.biosynthesis	rs72676149	T	C	0.0689379	-0.168586	0.032424	1.99914e-07	-0.018982	0.0166923	0.255821
PWY.5973..cis.vaccenate.biosynthesis	rs7268601	A	T	0.31818	0.0814429	0.0180135	6.14834e-06	0.0156218	0.00833851	0.061387
PWY.5973..cis.vaccenate.biosynthesis	rs72815470	A	T	0.0605177	-0.163954	0.0370193	9.47215e-06	0.00769324	0.0182058	0.672727
PWY.5989..stearate.biosynthesis.II..bacteria.and.plants.	rs12611718	A	G	0.554349	0.0747537	0.0166171	6.84019e-06	0.0121648	0.00835348	0.145732
PWY.5989..stearate.biosynthesis.II..bacteria.and.plants.	rs1335509	A	G	0.875546	-0.123858	0.0265736	3.14759e-06	-0.0115451	0.0113883	0.311012
PWY.5989..stearate.biosynthesis.II..bacteria.and.plants.	rs1945878	C	T	0.841539	0.10788	0.0224058	1.47328e-06	0.0234149	0.0110647	0.0346502
PWY.5989..stearate.biosynthesis.II..bacteria.and.plants.	rs2814198	G	A	0.81567	-0.0930354	0.0209704	9.14275e-06	0.0280129	0.00960059	0.00362785
PWY.5989..stearate.biosynthesis.II..bacteria.and.plants.	rs73210347	T	A	0.0998431	0.131763	0.0278078	2.15469e-06	-0.00437693	0.0133817	0.743694
PWY.5989..stearate.biosynthesis.II..bacteria.and.plants.	rs78561414	C	T	0.132735	-0.111273	0.0243866	5.04602e-06	-0.000786591	0.0116923	0.946381
PWY.6121..5.aminoimidazole.ribonucleotide.biosynthesis.I	rs112199808	A	C	0.0920788	-0.129859	0.028176	4.0489e-06	-0.0206754	0.0121564	0.0893911
PWY.6121..5.aminoimidazole.ribonucleotide.biosynthesis.I	rs13013209	G	C	0.494561	-0.0755064	0.0169473	8.37498e-06	0.00193987	0.00782604	0.804299
PWY.6121..5.aminoimidazole.ribonucleotide.biosynthesis.I	rs17565738	C	T	0.130595	0.109393	0.0244461	7.64603e-06	0.0132551	0.0120579	0.271989
PWY.6121..5.aminoimidazole.ribonucleotide.biosynthesis.I	rs2356936	G	C	0.752605	-0.0826788	0.0185312	8.13489e-06	-0.0248881	0.00875074	0.00457202
PWY.6121..5.aminoimidazole.ribonucleotide.biosynthesis.I	rs3858437	A	G	0.227581	0.08431	0.0188692	7.89079e-06	-0.0114568	0.00911886	0.209358
PWY.6121..5.aminoimidazole.ribonucleotide.biosynthesis.I	rs7012282	C	G	0.130547	-0.108652	0.0237076	4.58312e-06	0.0081866	0.0110274	0.458081
PWY.6121..5.aminoimidazole.ribonucleotide.biosynthesis.I	rs7422743	T	C	0.640166	0.0778904	0.0168419	3.74954e-06	-0.00633153	0.00812704	0.436179
PWY.6121..5.aminoimidazole.ribonucleotide.biosynthesis.I	rs9404304	T	C	0.20735	0.0926412	0.0203797	5.47376e-06	-0.00664794	0.00995291	0.504373
PWY.6121..5.aminoimidazole.ribonucleotide.biosynthesis.I	rs949889	T	C	0.823369	-0.0989242	0.0207844	1.9403e-06	-0.00680736	0.0110175	0.536844
PWY.6123..inosine.5..phosphate.biosynthesis.I	rs1076198	T	G	0.171427	0.0948556	0.0212868	8.34754e-06	0.0145394	0.0109937	0.186392
PWY.6123..inosine.5..phosphate.biosynthesis.I	rs2555143	G	T	0.611075	0.073762	0.0164806	7.61631e-06	0.00702213	0.00821394	0.392871
PWY.6123..inosine.5..phosphate.biosynthesis.I	rs3217852	C	G	0.221903	-0.0863884	0.0195063	9.47833e-06	0.00762015	0.00944267	0.419922
PWY.6123..inosine.5..phosphate.biosynthesis.I	rs7236342	G	C	0.499865	-0.0790259	0.0163769	1.39686e-06	-0.00139853	0.00789661	0.859473
PWY.6123..inosine.5..phosphate.biosynthesis.I	rs7713337	C	T	0.348096	0.0823339	0.0171058	1.48519e-06	0.0119805	0.00857057	0.162559
PWY.6123..inosine.5..phosphate.biosynthesis.I	rs79744905	C	A	0.16705	0.0965123	0.0217047	8.72407e-06	-0.00324159	0.0101814	0.750281
PWY.6125..superpathway.of.guanosine.nucleotides.de.novo.biosynthesis.II	rs11259346	T	C	0.325841	0.0779607	0.0176125	9.58026e-06	-0.00450144	0.0085807	0.600013
PWY.6125..superpathway.of.guanosine.nucleotides.de.novo.biosynthesis.II	rs117176738	G	A	0.0555993	-0.164783	0.0359195	4.48465e-06	0.0208789	0.0148029	0.158808
PWY.6125..superpathway.of.guanosine.nucleotides.de.novo.biosynthesis.II	rs12035670	T	C	0.332632	-0.0832324	0.0177472	2.73344e-06	0.00496749	0.00836169	0.552635
PWY.6125..superpathway.of.guanosine.nucleotides.de.novo.biosynthesis.II	rs141529746	A	G	0.15493	-0.104617	0.023567	9.03234e-06	0.021407	0.0122934	0.0820265
PWY.6125..superpathway.of.guanosine.nucleotides.de.novo.biosynthesis.II	rs2831866	A	G	0.0718476	-0.168153	0.0359473	2.90015e-06	0.016639	0.0152439	0.275389
PWY.6125..superpathway.of.guanosine.nucleotides.de.novo.biosynthesis.II	rs4917011	T	C	0.223025	-0.0923215	0.0197904	3.08675e-06	-0.00421521	0.0101538	0.67816
PWY.6125..superpathway.of.guanosine.nucleotides.de.novo.biosynthesis.II	rs62444998	C	A	0.114578	-0.117753	0.025966	5.76285e-06	0.000723222	0.0125098	0.953913
PWY.6125..superpathway.of.guanosine.nucleotides.de.novo.biosynthesis.II	rs67977127	G	C	0.157117	0.121055	0.0235185	2.64355e-07	-0.0150617	0.00985542	0.12686
PWY.6125..superpathway.of.guanosine.nucleotides.de.novo.biosynthesis.II	rs838736	A	G	0.539543	0.0730335	0.0165018	9.60845e-06	0.0134952	0.00793419	0.0893692
PWY.6147..6.hydroxymethyl.dihydropterin.diphosphate.biosynthesis.I	rs10792007	C	T	0.565991	0.0803808	0.0161686	6.64703e-07	0.000617776	0.0081095	0.939296
PWY.6147..6.hydroxymethyl.dihydropterin.diphosphate.biosynthesis.I	rs11090280	C	T	0.484462	0.0724173	0.0159664	5.74367e-06	-0.00768164	0.00796569	0.335179
PWY.6147..6.hydroxymethyl.dihydropterin.diphosphate.biosynthesis.I	rs11732083	A	C	0.231878	0.0887252	0.0192215	3.91347e-06	0.0123585	0.00944856	0.191273
PWY.6147..6.hydroxymethyl.dihydropterin.diphosphate.biosynthesis.I	rs1366290	G	A	0.469278	-0.07591	0.016073	2.32586e-06	-0.00997916	0.00801921	0.21373
PWY.6147..6.hydroxymethyl.dihydropterin.diphosphate.biosynthesis.I	rs1813601	C	A	0.701239	0.0790939	0.0177905	8.75464e-06	0.00323065	0.00896441	0.718658
PWY.6147..6.hydroxymethyl.dihydropterin.diphosphate.biosynthesis.I	rs1940600	T	G	0.59842	0.0791541	0.0169686	3.09017e-06	-0.0025135	0.00815605	0.758032
PWY.6147..6.hydroxymethyl.dihydropterin.diphosphate.biosynthesis.I	rs2548882	C	A	0.822267	-0.100029	0.0215575	3.48232e-06	0.000188735	0.0107357	0.985978
PWY.6147..6.hydroxymethyl.dihydropterin.diphosphate.biosynthesis.I	rs2714053	G	A	0.598328	-0.0959623	0.017586	4.84967e-08	0.00472023	0.00831883	0.570598
PWY.6147..6.hydroxymethyl.dihydropterin.diphosphate.biosynthesis.I	rs5771226	C	T	0.535523	-0.0723826	0.0163305	9.32121e-06	0.0191144	0.00777201	0.0141369
PWY.6147..6.hydroxymethyl.dihydropterin.diphosphate.biosynthesis.I	rs73401412	T	C	0.143375	-0.115537	0.024899	3.4802e-06	0.0073242	0.0097	0.450438
PWY.6147..6.hydroxymethyl.dihydropterin.diphosphate.biosynthesis.I	rs7462652	G	C	0.52246	0.0731884	0.0159961	4.75349e-06	0.013916	0.00770656	0.0713526
PWY.6147..6.hydroxymethyl.dihydropterin.diphosphate.biosynthesis.I	rs77651025	C	G	0.0568179	0.16522	0.0373153	9.52586e-06	-0.0209623	0.0165043	0.204432
PWY.6147..6.hydroxymethyl.dihydropterin.diphosphate.biosynthesis.I	rs9428255	T	C	0.915129	-0.13401	0.0299121	7.45967e-06	-0.00774597	0.0120162	0.519361
PWY.6147..6.hydroxymethyl.dihydropterin.diphosphate.biosynthesis.I	rs993597	G	A	0.752699	-0.0846073	0.0189502	8.01741e-06	0.00723225	0.00921323	0.432705
PWY.6151..S.adenosyl.L.methionine.cycle.I	rs10777329	C	T	0.583001	0.0715879	0.0160408	8.08694e-06	0.00636518	0.00789234	0.420204
PWY.6151..S.adenosyl.L.methionine.cycle.I	rs11994131	G	A	0.453585	-0.0706273	0.0159416	9.4069e-06	0.00199121	0.00777296	0.797887
PWY.6151..S.adenosyl.L.methionine.cycle.I	rs12530267	A	G	0.19027	0.0987123	0.0204932	1.45854e-06	-0.0167877	0.00972867	0.0848242
PWY.6151..S.adenosyl.L.methionine.cycle.I	rs12833807	G	C	0.464291	0.0764044	0.0162284	2.50084e-06	-0.000223429	0.00788764	0.977409
PWY.6151..S.adenosyl.L.methionine.cycle.I	rs1751578	T	C	0.446455	-0.0769954	0.0164974	3.05442e-06	-0.00205297	0.00797038	0.796804
PWY.6151..S.adenosyl.L.methionine.cycle.I	rs1807675	G	T	0.616935	-0.0726953	0.0163102	8.31006e-06	0.0100573	0.0080182	0.210112
PWY.6151..S.adenosyl.L.methionine.cycle.I	rs2235334	C	T	0.528302	-0.0835144	0.0157276	1.0959e-07	0.00356867	0.00785354	0.649668
PWY.6151..S.adenosyl.L.methionine.cycle.I	rs2827430	A	G	0.077787	-0.140764	0.03022	3.19349e-06	-0.0218101	0.0162791	0.18072
PWY.6151..S.adenosyl.L.methionine.cycle.I	rs4818783	G	C	0.121313	-0.111704	0.024511	5.18188e-06	-0.0173946	0.0122286	0.155302
PWY.6151..S.adenosyl.L.methionine.cycle.I	rs62314649	A	G	0.144953	-0.108276	0.0234693	3.95956e-06	0.0071745	0.0114311	0.530434
PWY.6151..S.adenosyl.L.methionine.cycle.I	rs6879880	C	T	0.384954	0.0768625	0.0162327	2.18993e-06	-0.00753093	0.00799361	0.346429
PWY.6151..S.adenosyl.L.methionine.cycle.I	rs7513344	A	C	0.0865728	0.181259	0.0301318	1.79283e-09	-0.020279	0.0117799	0.0855643
PWY.6151..S.adenosyl.L.methionine.cycle.I	rs79033343	T	C	0.0748113	-0.137929	0.0304922	6.08504e-06	0.0277633	0.0160878	0.0847969
PWY.6163..chorismate.biosynthesis.from.3.dehydroquinate	rs1093520	G	T	0.915857	0.155616	0.033323	3.01309e-06	-0.0159648	0.0129531	0.218138
PWY.6163..chorismate.biosynthesis.from.3.dehydroquinate	rs113358976	C	A	0.0665154	0.1485	0.0333825	8.65009e-06	-0.00697184	0.0152994	0.648739
PWY.6163..chorismate.biosynthesis.from.3.dehydroquinate	rs136110	C	T	0.208243	0.095786	0.0202343	2.20302e-06	0.000694658	0.00937036	0.940923
PWY.6163..chorismate.biosynthesis.from.3.dehydroquinate	rs2813909	T	C	0.220554	0.0906401	0.0193856	2.93053e-06	-0.00442481	0.0102992	0.667589
PWY.621..sucrose.degradation.III..sucrose.invertase.	rs10515768	C	T	0.494986	0.0758433	0.0166525	5.25187e-06	-0.0133425	0.00798123	0.0949846
PWY.621..sucrose.degradation.III..sucrose.invertase.	rs1221558	T	G	0.805197	-0.097888	0.0208796	2.75617e-06	0.00518424	0.0100369	0.605643
PWY.621..sucrose.degradation.III..sucrose.invertase.	rs6504045	G	A	0.265218	0.0847977	0.0181586	3.0143e-06	-0.00811877	0.00907413	0.371219
PWY.621..sucrose.degradation.III..sucrose.invertase.	rs734738	T	C	0.544809	0.0769765	0.0172771	8.37302e-06	-0.00427922	0.00796422	0.591213
PWY.621..sucrose.degradation.III..sucrose.invertase.	rs75967282	C	G	0.0514132	-0.191576	0.0375793	3.43413e-07	0.00448325	0.0162769	0.783056
PWY.621..sucrose.degradation.III..sucrose.invertase.	rs7798564	T	C	0.82517	-0.0977785	0.0211209	3.66629e-06	-0.00799473	0.00978551	0.414184
PWY.621..sucrose.degradation.III..sucrose.invertase.	rs7989040	A	G	0.084858	-0.14697	0.0303512	1.2835e-06	0.00151213	0.0138695	0.91321
PWY.6263..superpathway.of.menaquinol.8.biosynthesis.II	rs1006589	C	T	0.407314	0.153638	0.0337613	5.34637e-06	-0.00514021	0.00762204	0.500268
PWY.6263..superpathway.of.menaquinol.8.biosynthesis.II	rs11693339	C	T	0.296342	-0.1592	0.0343571	3.59209e-06	-0.00519616	0.00900515	0.564094
PWY.6263..superpathway.of.menaquinol.8.biosynthesis.II	rs12218078	A	C	0.104227	-0.230734	0.0509749	5.99898e-06	-0.0119307	0.0131745	0.365434
PWY.6263..superpathway.of.menaquinol.8.biosynthesis.II	rs73883495	T	A	0.112841	-0.22072	0.049573	8.49089e-06	0.00466043	0.0120826	0.699816
PWY.6284..superpathway.of.unsaturated.fatty.acids.biosynthesis..E..coli.	rs10146289	A	G	0.413617	0.082696	0.0186892	9.65271e-06	0.00377224	0.00795089	0.63532
PWY.6284..superpathway.of.unsaturated.fatty.acids.biosynthesis..E..coli.	rs12511142	A	C	0.532631	0.0797793	0.0179054	8.36565e-06	-0.00487151	0.00798861	0.54217
PWY.6284..superpathway.of.unsaturated.fatty.acids.biosynthesis..E..coli.	rs142578694	T	C	0.170457	-0.116457	0.0249979	3.18264e-06	-0.0140653	0.0107652	0.191757
PWY.6284..superpathway.of.unsaturated.fatty.acids.biosynthesis..E..coli.	rs17033379	C	G	0.144102	-0.120386	0.0256997	2.80884e-06	0.016535	0.0120513	0.17045
PWY.6284..superpathway.of.unsaturated.fatty.acids.biosynthesis..E..coli.	rs1900741	T	C	0.148295	-0.118337	0.024983	2.17218e-06	-0.00301462	0.00987749	0.760296
PWY.6284..superpathway.of.unsaturated.fatty.acids.biosynthesis..E..coli.	rs2201179	C	G	0.533239	0.0846634	0.0178957	2.23497e-06	-0.0108132	0.00786487	0.169573
PWY.6284..superpathway.of.unsaturated.fatty.acids.biosynthesis..E..coli.	rs2903400	T	G	0.210115	-0.106115	0.0230007	3.95856e-06	-0.00277738	0.00980358	0.777022
PWY.6284..superpathway.of.unsaturated.fatty.acids.biosynthesis..E..coli.	rs2961771	T	C	0.214148	0.101917	0.0220452	3.78096e-06	-0.0212541	0.0106141	0.0455885
PWY.6284..superpathway.of.unsaturated.fatty.acids.biosynthesis..E..coli.	rs3774046	G	A	0.169099	0.108148	0.024014	6.68374e-06	-0.0194592	0.0108066	0.0721466
PWY.6284..superpathway.of.unsaturated.fatty.acids.biosynthesis..E..coli.	rs61406022	A	G	0.23517	0.101809	0.0220395	3.84838e-06	0.0121267	0.00922741	0.189171
PWY.6285..superpathway.of.fatty.acids.biosynthesis..E..coli.	rs11686319	A	G	0.194749	0.187164	0.0402541	3.32646e-06	-0.00550457	0.0101016	0.585968
PWY.6285..superpathway.of.fatty.acids.biosynthesis..E..coli.	rs1419253	G	A	0.371009	0.152911	0.0336211	5.41416e-06	-0.000585707	0.00826266	0.943507
PWY.6285..superpathway.of.fatty.acids.biosynthesis..E..coli.	rs148303468	T	C	0.200859	0.177441	0.0387795	4.74749e-06	0.0125652	0.00984717	0.202334
PWY.6285..superpathway.of.fatty.acids.biosynthesis..E..coli.	rs1784430	T	C	0.606237	-0.149956	0.0327002	4.52292e-06	0.0134011	0.00790306	0.0903516
PWY.6285..superpathway.of.fatty.acids.biosynthesis..E..coli.	rs2507904	C	T	0.530025	-0.13966	0.0312578	7.89589e-06	-0.00369718	0.00773718	0.632896
PWY.6285..superpathway.of.fatty.acids.biosynthesis..E..coli.	rs3861491	G	A	0.66192	-0.171693	0.0348592	8.42123e-07	-0.00597175	0.00799437	0.455296
PWY.6285..superpathway.of.fatty.acids.biosynthesis..E..coli.	rs4648487	C	T	0.387593	-0.145884	0.0316974	4.17638e-06	-0.00349242	0.00812651	0.667493
PWY.6285..superpathway.of.fatty.acids.biosynthesis..E..coli.	rs7322087	T	G	0.0967722	-0.254636	0.056934	7.73193e-06	-0.0175377	0.0140961	0.213823
PWY.6285..superpathway.of.fatty.acids.biosynthesis..E..coli.	rs77859481	T	C	0.0999669	0.249398	0.0546238	4.97726e-06	-0.00102525	0.0116421	0.929849
PWY.6285..superpathway.of.fatty.acids.biosynthesis..E..coli.	rs996426	C	A	0.278287	0.167575	0.0349441	1.62262e-06	0.000996296	0.00908553	0.91271
PWY.6285..superpathway.of.fatty.acids.biosynthesis..E..coli.	rs9994112	A	G	0.197016	0.180107	0.0403597	8.09968e-06	-0.00358388	0.00922094	0.69763
PWY.6317..galactose.degradation.I..Leloir.pathway.	rs10026887	T	C	0.309497	-0.0774366	0.0175062	9.7164e-06	0.000520313	0.0088807	0.953295
PWY.6317..galactose.degradation.I..Leloir.pathway.	rs12035670	T	C	0.332632	0.081705	0.0176762	3.79477e-06	0.00496749	0.00836169	0.552635
PWY.6317..galactose.degradation.I..Leloir.pathway.	rs12623606	G	A	0.53817	-0.0734709	0.0162693	6.30398e-06	0.00422621	0.00757811	0.577221
PWY.6317..galactose.degradation.I..Leloir.pathway.	rs12976953	T	C	0.0983496	0.134427	0.0281616	1.81123e-06	0.0255581	0.013713	0.0627333
PWY.6317..galactose.degradation.I..Leloir.pathway.	rs13016472	T	C	0.365216	0.0804267	0.0172383	3.07734e-06	0.0128035	0.00798601	0.109293
PWY.6317..galactose.degradation.I..Leloir.pathway.	rs34566098	G	A	0.0538268	0.176661	0.0381057	3.55059e-06	-0.0134081	0.0145781	0.357999
PWY.6317..galactose.degradation.I..Leloir.pathway.	rs79017683	T	C	0.0665022	-0.174312	0.0382226	5.10502e-06	0.0153599	0.0134863	0.25509
PWY.6317..galactose.degradation.I..Leloir.pathway.	rs7909120	T	C	0.293419	-0.0867345	0.0188332	4.11684e-06	-0.0115039	0.00842763	0.172647
PWY.6317..galactose.degradation.I..Leloir.pathway.	rs7998195	C	T	0.157971	0.0992887	0.0221857	7.62845e-06	0.000909335	0.0115404	0.937216
PWY.6353..purine.nucleotides.degradation.II..aerobic.	rs10801008	T	C	0.204592	-0.0989151	0.0204746	1.35773e-06	0.0187513	0.0100953	0.0636327
PWY.6353..purine.nucleotides.degradation.II..aerobic.	rs12201310	A	C	0.129567	-0.120363	0.0246445	1.0398e-06	0.00210059	0.0110592	0.849406
PWY.6353..purine.nucleotides.degradation.II..aerobic.	rs12336386	A	G	0.148984	-0.110372	0.0230925	1.75662e-06	-0.0161225	0.0116466	0.166666
PWY.6353..purine.nucleotides.degradation.II..aerobic.	rs12877628	A	G	0.117642	-0.147379	0.0328665	7.32005e-06	0.0167633	0.0118888	0.158941
PWY.6353..purine.nucleotides.degradation.II..aerobic.	rs13205108	T	C	0.0754677	0.140698	0.0315456	8.19007e-06	0.00858185	0.0150546	0.568812
PWY.6353..purine.nucleotides.degradation.II..aerobic.	rs132685	C	G	0.291621	0.0872357	0.0188637	3.7546e-06	0.00816556	0.00884046	0.355955
PWY.6353..purine.nucleotides.degradation.II..aerobic.	rs2137304	A	G	0.0902271	-0.156047	0.028477	4.25881e-08	-0.0208471	0.0131383	0.112982
PWY.6353..purine.nucleotides.degradation.II..aerobic.	rs2768981	G	C	0.285092	0.0847845	0.0189508	7.67971e-06	0.00642107	0.00879459	0.465542
PWY.6353..purine.nucleotides.degradation.II..aerobic.	rs2895633	A	C	0.416051	-0.0828222	0.0167918	8.12643e-07	0.00233474	0.00800296	0.770569
PWY.6353..purine.nucleotides.degradation.II..aerobic.	rs396769	C	T	0.22785	0.0928377	0.0202644	4.62078e-06	0.0103938	0.00870182	0.232674
PWY.6353..purine.nucleotides.degradation.II..aerobic.	rs4551833	G	T	0.054037	-0.169028	0.0363326	3.28343e-06	-0.00871072	0.0157107	0.579436
PWY.6353..purine.nucleotides.degradation.II..aerobic.	rs4870408	C	T	0.0829161	0.137155	0.0301954	5.56519e-06	0.0106062	0.0130168	0.415434
PWY.6353..purine.nucleotides.degradation.II..aerobic.	rs61828192	G	C	0.141527	0.109316	0.0242723	6.67658e-06	0.0133575	0.0111356	0.230694
PWY.6353..purine.nucleotides.degradation.II..aerobic.	rs62167974	A	T	0.416264	-0.0760486	0.0169943	7.64307e-06	0.00557298	0.00806409	0.48972
PWY.6353..purine.nucleotides.degradation.II..aerobic.	rs7527876	C	T	0.177998	-0.100104	0.0214414	3.03077e-06	-0.00385376	0.0114765	0.737118
PWY.6471..peptidoglycan.biosynthesis.IV..Enterococcus.faecium.	rs1521646	C	G	0.485067	-0.17565	0.0389423	6.46659e-06	0.00167837	0.00785697	0.830904
PWY.6471..peptidoglycan.biosynthesis.IV..Enterococcus.faecium.	rs28433201	C	A	0.103038	0.30954	0.0625379	7.43506e-07	-0.00950646	0.0153427	0.5357
PWY.6471..peptidoglycan.biosynthesis.IV..Enterococcus.faecium.	rs3861977	T	A	0.123317	0.27831	0.0616502	6.35118e-06	0.00771844	0.0124895	0.536762
PWY.6471..peptidoglycan.biosynthesis.IV..Enterococcus.faecium.	rs610790	T	C	0.306114	-0.194498	0.0416848	3.07226e-06	0.00130107	0.0083445	0.876137
PWY.6507..4.deoxy.L.threo.hex.4.enopyranuronate.degradation	rs12415307	G	A	0.28948	-0.0897529	0.0183935	1.06303e-06	0.0133411	0.00920256	0.147548
PWY.6507..4.deoxy.L.threo.hex.4.enopyranuronate.degradation	rs2634527	C	T	0.498507	-0.0791804	0.0168003	2.44055e-06	-0.0105991	0.00762845	0.165108
PWY.6507..4.deoxy.L.threo.hex.4.enopyranuronate.degradation	rs3785822	A	G	0.178252	0.0988308	0.0211211	2.87945e-06	-0.0156675	0.01119	0.161877
PWY.6507..4.deoxy.L.threo.hex.4.enopyranuronate.degradation	rs453891	G	T	0.5063	0.073694	0.0161018	4.72257e-06	0.00989361	0.00831017	0.234202
PWY.6507..4.deoxy.L.threo.hex.4.enopyranuronate.degradation	rs61798216	G	A	0.113463	-0.122536	0.0264795	3.69989e-06	0.00574014	0.0120459	0.633837
PWY.6507..4.deoxy.L.threo.hex.4.enopyranuronate.degradation	rs6705904	G	T	0.607331	0.0795887	0.0165053	1.42126e-06	0.0106407	0.00784548	0.175409
PWY.6507..4.deoxy.L.threo.hex.4.enopyranuronate.degradation	rs73035953	A	G	0.182607	-0.0971018	0.02114	4.36329e-06	0.0171631	0.00989941	0.0833639
PWY.6507..4.deoxy.L.threo.hex.4.enopyranuronate.degradation	rs74949229	A	G	0.0937926	-0.136508	0.0284225	1.56458e-06	0.0143517	0.0139719	0.304659
PWY.6519..8.amino.7.oxononanoate.biosynthesis.I	rs10065090	G	A	0.0803112	0.136917	0.0304984	7.14571e-06	0.0135012	0.0132253	0.307643
PWY.6519..8.amino.7.oxononanoate.biosynthesis.I	rs10408553	A	G	0.205165	0.0997311	0.0213437	2.97382e-06	-0.00428161	0.0097648	0.661166
PWY.6519..8.amino.7.oxononanoate.biosynthesis.I	rs2838700	T	C	0.103103	0.128519	0.0283814	5.94662e-06	-0.00866359	0.012814	0.49918
PWY.6519..8.amino.7.oxononanoate.biosynthesis.I	rs3936142	A	G	0.702293	0.0830346	0.0184747	6.97346e-06	9.87173e-05	0.0083572	0.990578
PWY.6519..8.amino.7.oxononanoate.biosynthesis.I	rs60960031	A	G	0.400586	-0.0818261	0.0169698	1.42225e-06	0.00610017	0.0079837	0.445056
PWY.6519..8.amino.7.oxononanoate.biosynthesis.I	rs72775871	A	G	0.0768355	-0.143865	0.0322042	7.92146e-06	0.0146468	0.014106	0.29944
PWY.6519..8.amino.7.oxononanoate.biosynthesis.I	rs936232	A	G	0.354711	-0.0793088	0.0173543	4.87793e-06	-0.0102362	0.00792448	0.196843
PWY.6519..8.amino.7.oxononanoate.biosynthesis.I	rs9428065	T	C	0.794241	0.0918662	0.0207423	9.47053e-06	0.0056399	0.0101478	0.578527
PWY.6545..pyrimidine.deoxyribonucleotides.de.novo.biosynthesis.III	rs113333050	T	C	0.0707679	-0.146766	0.0322778	5.44263e-06	-0.0128139	0.0143071	0.37073
PWY.6545..pyrimidine.deoxyribonucleotides.de.novo.biosynthesis.III	rs144373948	G	A	0.586092	-0.0797501	0.0165006	1.34371e-06	-0.00745552	0.00786125	0.343231
PWY.6545..pyrimidine.deoxyribonucleotides.de.novo.biosynthesis.III	rs1719290	T	C	0.389749	-0.0762109	0.0165576	4.1689e-06	0.0213602	0.00800728	0.00780089
PWY.6545..pyrimidine.deoxyribonucleotides.de.novo.biosynthesis.III	rs2381195	C	T	0.475705	0.0731366	0.0162834	7.07282e-06	-0.00691006	0.00770419	0.370042
PWY.6545..pyrimidine.deoxyribonucleotides.de.novo.biosynthesis.III	rs2620049	A	G	0.0844744	-0.131349	0.0295233	8.62691e-06	-0.0101742	0.0141137	0.471207
PWY.6545..pyrimidine.deoxyribonucleotides.de.novo.biosynthesis.III	rs62335957	G	T	0.0738816	-0.152282	0.0310489	9.36273e-07	0.000897738	0.0150996	0.952606
PWY.6545..pyrimidine.deoxyribonucleotides.de.novo.biosynthesis.III	rs9630400	G	C	0.326503	-0.0786746	0.0173119	5.50569e-06	0.016589	0.00836593	0.047733
PWY.6545..pyrimidine.deoxyribonucleotides.de.novo.biosynthesis.III	rs9681001	T	C	0.1627	-0.100325	0.0222674	6.62297e-06	-0.00915229	0.00947894	0.334579
PWY.6588..pyruvate.fermentation.to.acetone	rs10161329	A	G	0.130885	-0.141329	0.0316806	8.15602e-06	0.0158364	0.0127577	0.214866
PWY.6588..pyruvate.fermentation.to.acetone	rs11136990	G	A	0.176978	-0.130281	0.0284056	4.50824e-06	-0.000125959	0.0108475	0.990738
PWY.6588..pyruvate.fermentation.to.acetone	rs12208192	C	G	0.253754	0.115602	0.0248543	3.30032e-06	-0.00100778	0.0089247	0.910124
PWY.6588..pyruvate.fermentation.to.acetone	rs12591343	G	C	0.200701	-0.11752	0.0265516	9.5958e-06	0.0035434	0.00981011	0.71805
PWY.6588..pyruvate.fermentation.to.acetone	rs12681707	T	C	0.143991	0.137286	0.0302121	5.51801e-06	0.0137909	0.0120742	0.253738
PWY.6588..pyruvate.fermentation.to.acetone	rs181499	T	G	0.391915	0.103319	0.0229898	6.98522e-06	0.00358415	0.00806871	0.65702
PWY.6588..pyruvate.fermentation.to.acetone	rs34466545	A	G	0.364594	-0.103939	0.0231795	7.32294e-06	-0.00103294	0.00842242	0.902423
PWY.6588..pyruvate.fermentation.to.acetone	rs56059900	A	G	0.0664638	0.192896	0.0432582	8.22749e-06	-0.0210818	0.0148693	0.156653
PWY.6588..pyruvate.fermentation.to.acetone	rs61992534	A	G	0.150825	-0.144107	0.03166	5.32163e-06	-0.00547427	0.0109079	0.615909
PWY.6588..pyruvate.fermentation.to.acetone	rs72697193	T	C	0.115289	0.163585	0.0341381	1.65229e-06	-0.0127462	0.013734	0.35366
PWY.6588..pyruvate.fermentation.to.acetone	rs72958820	T	C	0.0539994	0.223922	0.0481355	3.2886e-06	0.00460114	0.0144368	0.750033
PWY.6588..pyruvate.fermentation.to.acetone	rs7859760	G	T	0.517574	0.0942974	0.0212328	8.94926e-06	0.00788068	0.00782321	0.314086
PWY.6590..superpathway.of.Clostridium.acetobutylicum.acidogenic.fermentation	rs12149972	G	C	0.083861	-0.138469	0.0306972	6.45838e-06	-0.00334718	0.016515	0.839443
PWY.6590..superpathway.of.Clostridium.acetobutylicum.acidogenic.fermentation	rs13388077	T	C	0.120233	0.124899	0.025869	1.37803e-06	0.0171043	0.0107488	0.111957
PWY.6590..superpathway.of.Clostridium.acetobutylicum.acidogenic.fermentation	rs17761209	G	C	0.123577	-0.112449	0.0254194	9.70099e-06	0.00683545	0.0134105	0.610403
PWY.6590..superpathway.of.Clostridium.acetobutylicum.acidogenic.fermentation	rs1873661	T	G	0.483485	-0.0787015	0.0172679	5.17213e-06	0.0136126	0.0078894	0.0848527
PWY.6590..superpathway.of.Clostridium.acetobutylicum.acidogenic.fermentation	rs739677	A	G	0.784264	-0.0948002	0.0202008	2.69378e-06	-0.0142341	0.00909303	0.117905
PWY.6608..guanosine.nucleotides.degradation.III	rs10885031	T	C	0.594299	0.0731679	0.0163522	7.65946e-06	-0.00529722	0.00772056	0.492846
PWY.6608..guanosine.nucleotides.degradation.III	rs11079051	C	A	0.590187	-0.0755773	0.0165077	4.68747e-06	0.00871746	0.00781008	0.264695
PWY.6608..guanosine.nucleotides.degradation.III	rs12581863	T	C	0.371294	0.0769729	0.016834	4.81994e-06	-0.0155095	0.0081805	0.0583467
PWY.6608..guanosine.nucleotides.degradation.III	rs12921427	C	A	0.896573	-0.124305	0.0272809	5.20191e-06	-6.79618e-05	0.0127554	0.99575
PWY.6608..guanosine.nucleotides.degradation.III	rs13396356	T	A	0.0637442	0.150242	0.0339083	9.38631e-06	-0.0100626	0.017435	0.564008
PWY.6608..guanosine.nucleotides.degradation.III	rs17129454	C	G	0.0582692	-0.161589	0.0343715	2.58584e-06	0.0124892	0.0157359	0.427632
PWY.6608..guanosine.nucleotides.degradation.III	rs271787	C	T	0.100812	0.141461	0.0267929	1.29314e-07	-0.00414512	0.0137949	0.763891
PWY.6608..guanosine.nucleotides.degradation.III	rs75292198	T	C	0.101679	0.134426	0.0291059	3.86517e-06	-0.00503157	0.0126102	0.689998
PWY.6608..guanosine.nucleotides.degradation.III	rs77117941	G	T	0.0818668	0.143427	0.0295413	1.20308e-06	-0.0257462	0.0166766	0.123035
PWY.6608..guanosine.nucleotides.degradation.III	rs78718945	A	G	0.063472	-0.157783	0.0345974	5.10239e-06	-0.00148775	0.0169662	0.930147
PWY.6608..guanosine.nucleotides.degradation.III	rs8001568	C	T	0.0931111	0.12943	0.0288084	7.02996e-06	-0.0116359	0.0143473	0.41761
PWY.6609..adenine.and.adenosine.salvage.III	rs10496240	G	A	0.205664	-0.0961367	0.0200962	1.71999e-06	-0.00104762	0.00945035	0.911761
PWY.6609..adenine.and.adenosine.salvage.III	rs10812126	C	T	0.528559	-0.0764608	0.0162214	2.43395e-06	0.00699229	0.00814943	0.391155
PWY.6609..adenine.and.adenosine.salvage.III	rs13096036	G	A	0.075084	-0.141659	0.0306065	3.68519e-06	0.00549684	0.0147326	0.709172
PWY.6609..adenine.and.adenosine.salvage.III	rs17601633	G	A	0.360364	0.0772012	0.0166346	3.467e-06	-0.0068063	0.00824835	0.409531
PWY.6609..adenine.and.adenosine.salvage.III	rs2287554	T	C	0.417357	0.0739525	0.0165623	8.00266e-06	-0.00962953	0.00805846	0.232473
PWY.6609..adenine.and.adenosine.salvage.III	rs497388	C	T	0.910358	-0.128934	0.028573	6.40911e-06	0.025327	0.0138259	0.0673621
PWY.6609..adenine.and.adenosine.salvage.III	rs6022157	C	A	0.547714	-0.0779399	0.016697	3.04277e-06	0.000233832	0.00771041	0.975814
PWY.6609..adenine.and.adenosine.salvage.III	rs6108110	T	C	0.188376	-0.0980389	0.0211132	3.42573e-06	0.0149693	0.00956669	0.118059
PWY.6609..adenine.and.adenosine.salvage.III	rs67123329	A	G	0.171098	0.0979587	0.0217071	6.39906e-06	0.00457556	0.0105604	0.664937
PWY.6609..adenine.and.adenosine.salvage.III	rs697368	C	T	0.746264	-0.0870071	0.0188301	3.82573e-06	-0.0140858	0.00888427	0.113269
PWY.6609..adenine.and.adenosine.salvage.III	rs71437543	C	T	0.0715998	0.164921	0.0335498	8.84626e-07	0.00968454	0.016203	0.550217
PWY.6612..superpathway.of.tetrahydrofolate.biosynthesis	rs1027949	G	A	0.145409	0.143992	0.0284523	4.17463e-07	-0.000720827	0.0105592	0.945592
PWY.6612..superpathway.of.tetrahydrofolate.biosynthesis	rs10402901	C	T	0.195042	0.114495	0.0253288	6.17415e-06	-0.00550548	0.00971152	0.570946
PWY.6612..superpathway.of.tetrahydrofolate.biosynthesis	rs10815601	A	T	0.243727	-0.110624	0.0235147	2.54506e-06	-0.00347871	0.00890352	0.696119
PWY.6612..superpathway.of.tetrahydrofolate.biosynthesis	rs1573442	A	G	0.362316	-0.102007	0.0218574	3.05754e-06	-0.000226502	0.00825694	0.978123
PWY.6612..superpathway.of.tetrahydrofolate.biosynthesis	rs17155574	T	C	0.132159	0.142716	0.0295391	1.35574e-06	0.0163037	0.0116934	0.16364
PWY.6612..superpathway.of.tetrahydrofolate.biosynthesis	rs17824268	C	T	0.0775349	-0.207447	0.03728	2.62792e-08	0.0312246	0.0162167	0.054542
PWY.6612..superpathway.of.tetrahydrofolate.biosynthesis	rs2214921	C	T	0.451155	0.0970074	0.0207363	2.89498e-06	-0.00537721	0.007889	0.495692
PWY.6612..superpathway.of.tetrahydrofolate.biosynthesis	rs35989200	G	A	0.222871	-0.118268	0.0254197	3.27767e-06	-0.00306767	0.00916193	0.737846
PWY.6612..superpathway.of.tetrahydrofolate.biosynthesis	rs4732939	A	G	0.182099	-0.115704	0.0254458	5.43981e-06	-0.0162182	0.0106604	0.128582
PWY.6612..superpathway.of.tetrahydrofolate.biosynthesis	rs474884	C	T	0.123855	0.135264	0.030435	8.81525e-06	0.0016491	0.0104608	0.874777
PWY.6612..superpathway.of.tetrahydrofolate.biosynthesis	rs4833077	A	T	0.711889	-0.11289	0.0219353	2.65389e-07	0.00986895	0.00893617	0.269774
PWY.6612..superpathway.of.tetrahydrofolate.biosynthesis	rs6673038	A	G	0.313532	-0.108493	0.0222817	1.12071e-06	0.0089544	0.00879113	0.308727
PWY.6612..superpathway.of.tetrahydrofolate.biosynthesis	rs73391984	A	T	0.250723	0.103646	0.0233167	8.7843e-06	0.0131225	0.0103159	0.203736
PWY.6612..superpathway.of.tetrahydrofolate.biosynthesis	rs9843052	T	C	0.387586	0.0928302	0.020494	5.90869e-06	-0.00677194	0.00796784	0.395641
PWY.6628..superpathway.of.L.phenylalanine.biosynthesis	rs10157025	C	T	0.302832	-0.110868	0.0248192	7.93155e-06	0.0159419	0.00833582	0.0561901
PWY.6628..superpathway.of.L.phenylalanine.biosynthesis	rs11127546	T	C	0.365695	-0.124979	0.0237293	1.38787e-07	-0.0122457	0.00839309	0.144969
PWY.6628..superpathway.of.L.phenylalanine.biosynthesis	rs12145292	A	C	0.266384	-0.120792	0.0254599	2.09127e-06	-0.0147867	0.00942683	0.117159
PWY.6628..superpathway.of.L.phenylalanine.biosynthesis	rs12974688	C	T	0.779169	-0.126722	0.0281725	6.85753e-06	0.00153869	0.00939175	0.869905
PWY.6628..superpathway.of.L.phenylalanine.biosynthesis	rs13125215	C	T	0.621948	0.118644	0.0230358	2.59883e-07	-0.0127397	0.00800167	0.111768
PWY.6628..superpathway.of.L.phenylalanine.biosynthesis	rs1757700	T	C	0.878115	-0.179474	0.0395622	5.71991e-06	-0.00523398	0.011691	0.6545
PWY.6628..superpathway.of.L.phenylalanine.biosynthesis	rs17777155	G	A	0.115057	-0.17509	0.036786	1.9389e-06	0.0186236	0.0137185	0.175006
PWY.6628..superpathway.of.L.phenylalanine.biosynthesis	rs1975618	T	A	0.277249	-0.114452	0.024993	4.66455e-06	-0.00732076	0.00841377	0.384522
PWY.6628..superpathway.of.L.phenylalanine.biosynthesis	rs4256433	C	T	0.698956	0.137098	0.0283429	1.31736e-06	0.0186713	0.00881561	0.0344978
PWY.6628..superpathway.of.L.phenylalanine.biosynthesis	rs57864512	C	T	0.0888622	-0.183386	0.0414208	9.5378e-06	-0.00359825	0.0141454	0.799274
PWY.6628..superpathway.of.L.phenylalanine.biosynthesis	rs6429177	A	C	0.481367	-0.100882	0.022743	9.176e-06	0.00907354	0.00790427	0.251356
PWY.6628..superpathway.of.L.phenylalanine.biosynthesis	rs6539151	C	T	0.0545336	-0.225839	0.0502025	6.84132e-06	0.0191401	0.0156192	0.220791
PWY.6628..superpathway.of.L.phenylalanine.biosynthesis	rs7468500	G	A	0.245053	-0.120484	0.0259728	3.50326e-06	-0.0105676	0.00969347	0.275978
PWY.6628..superpathway.of.L.phenylalanine.biosynthesis	rs904477	A	G	0.349661	0.11731	0.0239144	9.32234e-07	0.0107882	0.0084676	0.20303
PWY.6629..superpathway.of.L.tryptophan.biosynthesis	rs12370008	T	C	0.26683	-0.202656	0.0393497	2.60303e-07	-0.0106002	0.00872837	0.224947
PWY.6629..superpathway.of.L.tryptophan.biosynthesis	rs140774942	G	C	0.373978	0.160978	0.0348471	3.8457e-06	0.00416778	0.00793212	0.599436
PWY.6629..superpathway.of.L.tryptophan.biosynthesis	rs2566156	T	A	0.758147	-0.211024	0.0431455	1.00329e-06	-0.0153655	0.00999463	0.124613
PWY.6629..superpathway.of.L.tryptophan.biosynthesis	rs7111149	G	A	0.551132	-0.159116	0.0338914	2.66785e-06	-0.00327209	0.00797232	0.681604
PWY.6629..superpathway.of.L.tryptophan.biosynthesis	rs7709170	A	G	0.0844097	-0.29571	0.0624037	2.15128e-06	0.0175624	0.0161865	0.278262
PWY.6629..superpathway.of.L.tryptophan.biosynthesis	rs7736485	C	G	0.295741	-0.172725	0.037459	4.0066e-06	0.00923782	0.00886734	0.297842
PWY.6629..superpathway.of.L.tryptophan.biosynthesis	rs947089	T	A	0.509398	-0.155912	0.0344969	6.19592e-06	0.00806582	0.00788441	0.306626
PWY.6629..superpathway.of.L.tryptophan.biosynthesis	rs9678313	A	T	0.383104	-0.154784	0.0347838	8.59164e-06	-0.00151971	0.00853618	0.858745
PWY.6630..superpathway.of.L.tyrosine.biosynthesis	rs10885766	A	G	0.126579	-0.174391	0.0391878	8.58137e-06	0.0140401	0.0134886	0.298254
PWY.6630..superpathway.of.L.tyrosine.biosynthesis	rs11127546	T	C	0.361736	-0.122309	0.0261994	3.03609e-06	-0.0122457	0.00839309	0.144969
PWY.6630..superpathway.of.L.tyrosine.biosynthesis	rs11614816	C	T	0.287475	0.129523	0.027699	2.92416e-06	0.0294545	0.00906646	0.00120971
PWY.6630..superpathway.of.L.tyrosine.biosynthesis	rs1353171	C	G	0.685913	0.126243	0.027356	3.9343e-06	-0.000178252	0.00875195	0.983756
PWY.6630..superpathway.of.L.tyrosine.biosynthesis	rs2096489	T	C	0.212284	-0.140104	0.0306707	4.9237e-06	-6.76639e-05	0.00961367	0.994386
PWY.6630..superpathway.of.L.tyrosine.biosynthesis	rs4376168	T	G	0.791977	0.136769	0.030574	7.69964e-06	-0.0189262	0.0089794	0.0353775
PWY.6630..superpathway.of.L.tyrosine.biosynthesis	rs4631866	A	G	0.511771	0.112825	0.024948	6.11386e-06	0.00395157	0.00785611	0.615113
PWY.6630..superpathway.of.L.tyrosine.biosynthesis	rs6975001	G	C	0.715942	0.131293	0.0277397	2.21181e-06	-0.00869075	0.0085553	0.310029
PWY.6630..superpathway.of.L.tyrosine.biosynthesis	rs80113686	C	G	0.112653	-0.212981	0.0412569	2.43907e-07	0.0245806	0.0131984	0.0629295
PWY.6630..superpathway.of.L.tyrosine.biosynthesis	rs8014026	A	T	0.259994	0.126787	0.0286664	9.74149e-06	0.00172776	0.00904285	0.848526
PWY.6630..superpathway.of.L.tyrosine.biosynthesis	rs8055404	G	A	0.363206	0.114493	0.0255687	7.53938e-06	-0.0134605	0.00819857	0.10104
PWY.6630..superpathway.of.L.tyrosine.biosynthesis	rs867279	G	A	0.129206	-0.172952	0.0383065	6.3329e-06	-0.00670307	0.011098	0.546031
PWY.6630..superpathway.of.L.tyrosine.biosynthesis	rs904477	A	G	0.350847	0.130923	0.0264873	7.69873e-07	0.0107882	0.0084676	0.20303
PWY66.422..D.galactose.degradation.V..Leloir.pathway.	rs10026887	T	C	0.309497	-0.0821104	0.0175353	2.83301e-06	0.000520313	0.0088807	0.953295
PWY66.422..D.galactose.degradation.V..Leloir.pathway.	rs112214356	C	T	0.081092	-0.142819	0.0299741	1.89103e-06	-0.022492	0.0166517	0.177178
PWY66.422..D.galactose.degradation.V..Leloir.pathway.	rs12976953	T	C	0.0983496	0.128883	0.0282085	4.90223e-06	0.0255581	0.013713	0.0627333
PWY66.422..D.galactose.degradation.V..Leloir.pathway.	rs13016472	T	C	0.365216	0.0835176	0.017267	1.31923e-06	0.0128035	0.00798601	0.109293
PWY66.422..D.galactose.degradation.V..Leloir.pathway.	rs3785822	A	G	0.17816	0.0962162	0.021084	5.03141e-06	-0.0156675	0.01119	0.161877
PWY66.422..D.galactose.degradation.V..Leloir.pathway.	rs72731514	C	T	0.056733	0.159702	0.03511	5.40028e-06	-0.000490436	0.0153197	0.97447
PWY66.422..D.galactose.degradation.V..Leloir.pathway.	rs7909120	T	C	0.293419	-0.0949316	0.0188646	4.84739e-07	-0.0115039	0.00842763	0.172647
PWY.6690..cinnamate.and.3.hydroxycinnamate.degradation.to.2.oxopent.4.enoate	rs10219622	A	G	0.576107	0.161208	0.0362902	8.90441e-06	-0.0149023	0.0078629	0.0584325
PWY.6690..cinnamate.and.3.hydroxycinnamate.degradation.to.2.oxopent.4.enoate	rs12670364	T	C	0.0808324	-0.291836	0.0652628	7.76003e-06	0.000435941	0.0133029	0.973866
PWY.6690..cinnamate.and.3.hydroxycinnamate.degradation.to.2.oxopent.4.enoate	rs2300878	G	A	0.464045	-0.155994	0.0346216	6.61636e-06	0.0137614	0.00777965	0.0773086
PWY.6690..cinnamate.and.3.hydroxycinnamate.degradation.to.2.oxopent.4.enoate	rs2968511	G	C	0.328169	0.168322	0.0379565	9.22444e-06	-0.00351072	0.00848747	0.679257
PWY.6690..cinnamate.and.3.hydroxycinnamate.degradation.to.2.oxopent.4.enoate	rs3792267	A	G	0.260377	-0.18953	0.0398733	2.00122e-06	0.00439606	0.00903755	0.626808
PWY.6690..cinnamate.and.3.hydroxycinnamate.degradation.to.2.oxopent.4.enoate	rs4768167	T	G	0.830486	-0.216629	0.0466189	3.37117e-06	0.0115332	0.0114478	0.314031
PWY.6700..queuosine.biosynthesis	rs12515947	A	G	0.547945	-0.0791647	0.015697	4.57572e-07	-0.0083762	0.00786991	0.287513
PWY.6700..queuosine.biosynthesis	rs1408765	G	A	0.573549	-0.0729139	0.0161251	6.13237e-06	0.0110043	0.00809975	0.174673
PWY.6700..queuosine.biosynthesis	rs1926092	T	G	0.204261	0.0940404	0.0208728	6.62499e-06	-0.00447273	0.00987434	0.650702
PWY.6700..queuosine.biosynthesis	rs2737651	C	T	0.157242	-0.0980458	0.0217422	6.49895e-06	-0.00322668	0.0107462	0.764058
PWY.6700..queuosine.biosynthesis	rs28404149	A	G	0.145481	0.100438	0.0222011	6.06761e-06	0.000340275	0.0117432	0.976891
PWY.6700..queuosine.biosynthesis	rs55754265	T	C	0.15878	-0.100856	0.0215998	3.02228e-06	-0.00633076	0.0112154	0.5726
PWY.6700..queuosine.biosynthesis	rs6043418	A	G	0.557127	0.0789955	0.0160474	8.53872e-07	-0.00115993	0.00772844	0.880736
PWY.6700..queuosine.biosynthesis	rs62072709	C	T	0.731824	-0.0979355	0.0185586	1.31244e-07	-0.00446097	0.00892957	0.617519
PWY.6700..queuosine.biosynthesis	rs7222575	C	A	0.234593	-0.0891912	0.0186944	1.83306e-06	0.00654215	0.00936132	0.484858
PWY.6700..queuosine.biosynthesis	rs7377535	A	G	0.630164	-0.0757541	0.0163952	3.82839e-06	-0.0112877	0.00825917	0.172125
PWY.6700..queuosine.biosynthesis	rs7589782	T	C	0.0783541	0.142071	0.0294218	1.37381e-06	-0.00147465	0.0148495	0.92092
PWY.6700..queuosine.biosynthesis	rs7700033	A	C	0.589881	0.0750812	0.0159171	2.39337e-06	-0.0035314	0.00806267	0.661514
PWY.6700..queuosine.biosynthesis	rs79257569	A	G	0.122217	-0.115155	0.0257427	7.70124e-06	-0.000678702	0.011792	0.954117
PWY.6700..queuosine.biosynthesis	rs7997810	A	G	0.358779	0.0785295	0.0164352	1.76938e-06	-0.00790854	0.00837587	0.345362
PWY.6700..queuosine.biosynthesis	rs9999406	C	T	0.534069	-0.072055	0.0163034	9.88721e-06	0.0026273	0.00787957	0.7389
PWY.6703..preQ0.biosynthesis	rs11651838	C	T	0.0731934	0.148454	0.0325585	5.12529e-06	0.0111752	0.0152175	0.462951
PWY.6703..preQ0.biosynthesis	rs11657406	T	G	0.166064	-0.101907	0.0217462	2.78327e-06	-0.000123256	0.0107273	0.990836
PWY.6703..preQ0.biosynthesis	rs1263629	G	A	0.181109	0.102583	0.0209988	1.03341e-06	-0.00432625	0.0115526	0.708149
PWY.6703..preQ0.biosynthesis	rs17366560	T	A	0.0610195	0.166331	0.0353081	2.46702e-06	0.00249339	0.0153061	0.870639
PWY.6703..preQ0.biosynthesis	rs17829116	A	G	0.183342	0.102872	0.0217188	2.17391e-06	0.0018495	0.0111115	0.867847
PWY.6703..preQ0.biosynthesis	rs225280	T	C	0.816592	0.0991598	0.0209317	2.16589e-06	-0.000949951	0.0100091	0.924412
PWY.6703..preQ0.biosynthesis	rs28535665	C	G	0.0586869	0.164286	0.0370063	9.02029e-06	0.00813105	0.0147353	0.581242
PWY.6703..preQ0.biosynthesis	rs4777110	T	C	0.580713	-0.0744398	0.0163769	5.48306e-06	-0.00374626	0.00818648	0.647358
PWY.6703..preQ0.biosynthesis	rs4958506	A	G	0.398147	0.0743958	0.0167606	9.04865e-06	0.0052399	0.0080989	0.517832
PWY.6703..preQ0.biosynthesis	rs505128	C	T	0.353709	-0.0773775	0.0168186	4.21044e-06	-0.00101561	0.00787943	0.897476
PWY.6703..preQ0.biosynthesis	rs6804526	G	A	0.170134	0.111336	0.0214587	2.12157e-07	0.0153731	0.0102807	0.135238
PWY.6703..preQ0.biosynthesis	rs72831788	C	T	0.104502	-0.124701	0.0268023	3.27762e-06	-0.0094175	0.0125528	0.453345
PWY.6703..preQ0.biosynthesis	rs78048823	T	C	0.0535389	0.184638	0.0359187	2.74106e-07	0.000231555	0.0151732	0.987828
PWY.6703..preQ0.biosynthesis	rs8004382	G	A	0.500582	-0.0730588	0.0161353	5.95796e-06	0.00784215	0.0077323	0.310804
PWY.6708..ubiquinol.8.biosynthesis..prokaryotic.	rs10172221	C	G	0.131808	0.16467	0.0366974	7.21538e-06	0.00414342	0.0111388	0.71001
PWY.6708..ubiquinol.8.biosynthesis..prokaryotic.	rs10463321	G	T	0.204651	0.137597	0.0307884	7.85438e-06	-0.000224731	0.00986701	0.981835
PWY.6708..ubiquinol.8.biosynthesis..prokaryotic.	rs113976504	T	C	0.0528666	-0.272739	0.05958	4.7012e-06	0.0212794	0.0170779	0.213139
PWY.6708..ubiquinol.8.biosynthesis..prokaryotic.	rs12209400	T	C	0.229876	0.134862	0.0295886	5.16652e-06	-0.00162039	0.0093697	0.862745
PWY.6708..ubiquinol.8.biosynthesis..prokaryotic.	rs12550124	T	A	0.87165	-0.172648	0.0371575	3.37799e-06	0.0178852	0.0106522	0.0935566
PWY.6708..ubiquinol.8.biosynthesis..prokaryotic.	rs1624064	C	T	0.43238	-0.123387	0.0253516	1.13297e-06	-0.0108533	0.00790387	0.170101
PWY.6708..ubiquinol.8.biosynthesis..prokaryotic.	rs3750879	A	C	0.34867	0.124154	0.0265636	2.95615e-06	-0.00705019	0.00788895	0.371774
PWY.6708..ubiquinol.8.biosynthesis..prokaryotic.	rs61965168	A	G	0.0837397	-0.207325	0.0459342	6.37593e-06	0.00607777	0.0139396	0.662954
PWY.6708..ubiquinol.8.biosynthesis..prokaryotic.	rs9316763	C	T	0.465734	0.114104	0.0257771	9.5742e-06	0.00204385	0.00768423	0.790327
PWY.6731..starch.degradation.III	rs10152918	A	G	0.417203	-0.204226	0.0422004	1.30214e-06	-0.0100845	0.00802372	0.209196
PWY.6731..starch.degradation.III	rs1030115	G	A	0.110073	-0.28897	0.0623148	3.53058e-06	-0.00953141	0.0126027	0.449702
PWY.6731..starch.degradation.III	rs11822940	C	G	0.261848	-0.201517	0.0404339	6.2331e-07	-0.0275011	0.00951657	0.00396349
PWY.6731..starch.degradation.III	rs2166227	C	G	0.324661	-0.166098	0.0368181	6.44239e-06	0.00308984	0.00839657	0.712984
PWY.6731..starch.degradation.III	rs2602034	A	G	0.605644	0.159327	0.0358941	9.04598e-06	-0.000891415	0.00781772	0.909248
PWY.6731..starch.degradation.III	rs3744580	C	T	0.711299	-0.173951	0.0386425	6.74628e-06	-0.0103038	0.00877697	0.240777
PWY.6731..starch.degradation.III	rs4440429	T	C	0.639166	-0.163017	0.0358625	5.47773e-06	0.00434485	0.00827831	0.599841
PWY.6731..starch.degradation.III	rs457793	G	C	0.663735	0.162257	0.0363365	7.99139e-06	-0.00147597	0.00837967	0.860232
PWY.6731..starch.degradation.III	rs61759306	T	C	0.213506	0.217252	0.0440255	8.02818e-07	0.016289	0.00919865	0.0769902
PWY.6731..starch.degradation.III	rs7665599	T	C	0.619459	0.163375	0.0364988	7.59935e-06	-0.0109449	0.00829252	0.187278
PWY.6731..starch.degradation.III	rs806925	G	A	0.657926	-0.171177	0.0371812	4.14725e-06	-0.00787884	0.00823809	0.339176
PWY.6737..starch.degradation.V	rs10145503	G	A	0.198072	-0.0925465	0.0202458	4.85065e-06	-0.00758478	0.0092225	0.411093
PWY.6737..starch.degradation.V	rs12420239	A	G	0.186183	-0.095626	0.0211507	6.1495e-06	-0.0120139	0.0101409	0.236502
PWY.6737..starch.degradation.V	rs6035564	A	G	0.541036	-0.077432	0.0161053	1.52562e-06	-0.000687618	0.00768523	0.92873
PWY.6737..starch.degradation.V	rs7083857	G	C	0.0977465	0.136762	0.027691	7.85838e-07	-0.0146137	0.0155991	0.34914
PWY.6737..starch.degradation.V	rs9286959	A	T	0.438789	0.0754898	0.0167521	6.597e-06	0.00535615	0.00807465	0.507319
PWY.6823..molybdenum.cofactor.biosynthesis	rs10015390	A	G	0.703903	0.170577	0.0361569	2.38525e-06	-0.00182457	0.00830259	0.826117
PWY.6823..molybdenum.cofactor.biosynthesis	rs11741434	G	A	0.19109	-0.215369	0.0472708	5.21214e-06	-0.00975926	0.00984091	0.321655
PWY.6823..molybdenum.cofactor.biosynthesis	rs11867310	G	A	0.528379	-0.150271	0.0330792	5.55185e-06	7.53821e-05	0.00782126	0.992313
PWY.6823..molybdenum.cofactor.biosynthesis	rs1325380	C	T	0.2499	0.174981	0.0388236	6.57271e-06	-0.00939561	0.00893541	0.293358
PWY.6823..molybdenum.cofactor.biosynthesis	rs1338762	A	G	0.269544	-0.1778	0.0369226	1.46851e-06	0.00631262	0.00942845	0.503359
PWY.6823..molybdenum.cofactor.biosynthesis	rs16829385	T	A	0.130089	0.219994	0.0477522	4.08539e-06	-0.0110023	0.0113913	0.334425
PWY.6823..molybdenum.cofactor.biosynthesis	rs2292862	T	A	0.653047	-0.169423	0.0370187	4.72428e-06	0.00642568	0.00869872	0.46032
PWY.6823..molybdenum.cofactor.biosynthesis	rs555615	C	T	0.832982	-0.1961	0.044214	9.19637e-06	0.00936647	0.00999602	0.349043
PWY.6823..molybdenum.cofactor.biosynthesis	rs6081036	T	C	0.67576	0.174781	0.0338956	2.51677e-07	-0.00825207	0.00837551	0.324806
PWY.6823..molybdenum.cofactor.biosynthesis	rs61861701	G	A	0.260402	0.177643	0.0383181	3.55204e-06	0.00179806	0.00949814	0.849903
PWY.6823..molybdenum.cofactor.biosynthesis	rs62523849	C	T	0.0576356	0.331454	0.0706149	2.68143e-06	0.00244126	0.0158611	0.877718
PWY.6891..thiazole.biosynthesis.II..Bacillus.	rs111370608	T	G	0.105908	-0.20102	0.0451296	8.41749e-06	-0.018029	0.0118731	0.129307
PWY.6891..thiazole.biosynthesis.II..Bacillus.	rs17147827	T	G	0.130363	0.174951	0.0390923	7.62932e-06	-0.0109531	0.0110374	0.321335
PWY.6891..thiazole.biosynthesis.II..Bacillus.	rs1950861	A	G	0.255127	-0.131261	0.0296811	9.76193e-06	-0.00674668	0.00865059	0.435685
PWY.6891..thiazole.biosynthesis.II..Bacillus.	rs2065501	C	A	0.68472	0.156778	0.0314314	6.10272e-07	-0.00899009	0.00847675	0.289224
PWY.6891..thiazole.biosynthesis.II..Bacillus.	rs28569237	T	G	0.392968	-0.120374	0.0266101	6.07866e-06	-0.00343819	0.00814358	0.673
PWY.6891..thiazole.biosynthesis.II..Bacillus.	rs28887188	A	G	0.0962352	0.223486	0.044371	4.73514e-07	0.00012056	0.0123574	0.992218
PWY.6891..thiazole.biosynthesis.II..Bacillus.	rs4716795	C	T	0.871149	0.177781	0.0401458	9.49492e-06	0.0090163	0.0102677	0.38015
PWY.6891..thiazole.biosynthesis.II..Bacillus.	rs4968174	C	A	0.535432	-0.128802	0.0280471	4.38253e-06	0.00428666	0.00782683	0.584065
PWY.6891..thiazole.biosynthesis.II..Bacillus.	rs62465767	A	G	0.0934947	0.208553	0.0456689	4.95654e-06	0.0180397	0.0137269	0.189178
PWY.6891..thiazole.biosynthesis.II..Bacillus.	rs67469682	A	T	0.375479	0.132353	0.0271084	1.04816e-06	-0.00752639	0.00797531	0.345615
PWY.6891..thiazole.biosynthesis.II..Bacillus.	rs6858961	C	A	0.150873	0.17174	0.0366048	2.70916e-06	0.00419369	0.0105625	0.691451
PWY.6891..thiazole.biosynthesis.II..Bacillus.	rs7426276	A	G	0.149009	-0.177033	0.0371638	1.90183e-06	2.64942e-05	0.0128356	0.998354
PWY.6891..thiazole.biosynthesis.II..Bacillus.	rs7784347	C	T	0.0648245	-0.271457	0.0529763	2.98917e-07	0.00755761	0.0139073	0.586994
PWY.6891..thiazole.biosynthesis.II..Bacillus.	rs78206502	A	G	0.0581025	0.272518	0.0592538	4.24198e-06	-0.00343824	0.0159224	0.829094
PWY.6891..thiazole.biosynthesis.II..Bacillus.	rs7925466	C	A	0.411115	-0.123848	0.026866	4.02939e-06	0.002408	0.00831938	0.77232
PWY.6891..thiazole.biosynthesis.II..Bacillus.	rs9401616	G	A	0.151187	0.16293	0.0367414	9.22845e-06	0.00719143	0.011619	0.536143
PWY.6892..thiazole.biosynthesis.I..E..coli.	rs2999900	C	T	0.838843	0.137782	0.0276513	6.26564e-07	-0.0173627	0.0104708	0.0976849
PWY.6892..thiazole.biosynthesis.I..E..coli.	rs4949324	A	G	0.654959	-0.0972248	0.0216366	7.00528e-06	0.00391391	0.00814628	0.631042
PWY.6892..thiazole.biosynthesis.I..E..coli.	rs75042717	C	A	0.160967	0.120678	0.0271527	8.8127e-06	-0.0217739	0.0100977	0.0313691
PWY.6892..thiazole.biosynthesis.I..E..coli.	rs7784347	C	T	0.0680514	-0.2046	0.0395806	2.35116e-07	0.00755761	0.0139073	0.586994
PWY.6892..thiazole.biosynthesis.I..E..coli.	rs7989592	C	T	0.0541374	-0.201336	0.0450433	7.82809e-06	0.0143106	0.0171474	0.404222
PWY.6897..thiamin.salvage.II	rs10006164	A	G	0.344209	-0.0805101	0.0177448	5.70276e-06	-0.00608891	0.00797864	0.445608
PWY.6897..thiamin.salvage.II	rs10777971	G	T	0.359993	0.0780639	0.0168937	3.82106e-06	-0.00322642	0.00814274	0.692043
PWY.6897..thiamin.salvage.II	rs118155381	C	T	0.258527	-0.0923154	0.0185972	6.9077e-07	-0.000901475	0.00892547	0.919577
PWY.6897..thiamin.salvage.II	rs12463196	T	G	0.0749451	-0.138008	0.0307762	7.31691e-06	-0.0173545	0.0166241	0.296844
PWY.6897..thiamin.salvage.II	rs2424026	G	A	0.255692	-0.0847065	0.0186631	5.66014e-06	0.00114299	0.00972244	0.906446
PWY.6897..thiamin.salvage.II	rs2461882	C	T	0.0962862	-0.124633	0.0274876	5.78336e-06	-0.0201644	0.0136692	0.140578
PWY.6897..thiamin.salvage.II	rs28359554	C	T	0.08728	0.143385	0.0299685	1.7139e-06	0.0306895	0.013225	0.0205717
PWY.6897..thiamin.salvage.II	rs4374638	C	T	0.652683	0.0768675	0.0173682	9.61064e-06	0.0029919	0.00803799	0.709831
PWY.6897..thiamin.salvage.II	rs479744	T	G	0.198548	-0.0947483	0.020739	4.90989e-06	0.0087002	0.0092217	0.345749
PWY.6897..thiamin.salvage.II	rs7074607	A	G	0.152906	0.104306	0.0235447	9.41686e-06	0.029307	0.0101774	0.00409235
PWY.6897..thiamin.salvage.II	rs74949229	A	G	0.0938701	-0.1307	0.0283073	3.88991e-06	0.0143517	0.0139719	0.304659
PWY.6897..thiamin.salvage.II	rs7904867	C	T	0.377571	-0.0760521	0.0169187	6.95231e-06	0.0179644	0.00822287	0.0292139
PWY.6901..superpathway.of.glucose.and.xylose.degradation	rs12782517	T	C	0.152274	0.117953	0.0237137	6.55637e-07	-0.0173599	0.010497	0.0985762
PWY.6901..superpathway.of.glucose.and.xylose.degradation	rs4922591	C	T	0.614008	-0.0761299	0.0170206	7.72013e-06	0.00269702	0.0078175	0.73019
PWY.6901..superpathway.of.glucose.and.xylose.degradation	rs57238953	A	G	0.0675283	-0.153964	0.0325341	2.21897e-06	-0.0213615	0.0146426	0.145014
PWY.6901..superpathway.of.glucose.and.xylose.degradation	rs6596989	G	A	0.660013	-0.0852001	0.0179529	2.07732e-06	-0.00986204	0.00847897	0.245144
PWY.6901..superpathway.of.glucose.and.xylose.degradation	rs7228238	T	C	0.415472	-0.0747709	0.0166316	6.93329e-06	0.00192724	0.0076892	0.802158
PWY.6901..superpathway.of.glucose.and.xylose.degradation	rs73001914	G	A	0.182174	-0.102206	0.0217496	2.61177e-06	-0.00328337	0.0102334	0.748412
PWY.6969..TCA.cycle.V..2.oxoglutarate.ferredoxin.oxidoreductase.	rs10951836	G	A	0.352364	0.078213	0.0176769	9.66322e-06	-0.000388567	0.00815298	0.962
PWY.6969..TCA.cycle.V..2.oxoglutarate.ferredoxin.oxidoreductase.	rs11141287	T	C	0.444959	0.0758855	0.0166833	5.40041e-06	0.00106717	0.00761889	0.888642
PWY.6969..TCA.cycle.V..2.oxoglutarate.ferredoxin.oxidoreductase.	rs12725757	T	A	0.351997	0.0778646	0.0170332	4.84641e-06	0.00481379	0.0084702	0.569984
PWY.6969..TCA.cycle.V..2.oxoglutarate.ferredoxin.oxidoreductase.	rs13088151	G	A	0.228659	-0.0896934	0.020243	9.38642e-06	-0.00566804	0.00910694	0.533872
PWY.6969..TCA.cycle.V..2.oxoglutarate.ferredoxin.oxidoreductase.	rs1423084	G	A	0.787237	-0.0915073	0.0202815	6.42623e-06	0.00930536	0.00988586	0.346858
PWY.6969..TCA.cycle.V..2.oxoglutarate.ferredoxin.oxidoreductase.	rs17866154	C	G	0.102088	-0.133938	0.0271446	8.04606e-07	0.00126344	0.0117626	0.91449
PWY.6969..TCA.cycle.V..2.oxoglutarate.ferredoxin.oxidoreductase.	rs1915542	T	A	0.673225	0.085412	0.0177628	1.52087e-06	-0.000608653	0.00819977	0.940848
PWY.6969..TCA.cycle.V..2.oxoglutarate.ferredoxin.oxidoreductase.	rs367274	T	C	0.453617	0.0793277	0.0165815	1.71752e-06	0.0142374	0.00819351	0.0826754
PWY.6969..TCA.cycle.V..2.oxoglutarate.ferredoxin.oxidoreductase.	rs61156349	A	T	0.206393	0.0898115	0.0201328	8.15921e-06	-0.0166191	0.00953687	0.0818015
PWY.6969..TCA.cycle.V..2.oxoglutarate.ferredoxin.oxidoreductase.	rs62522935	C	T	0.124382	0.116933	0.0251395	3.29738e-06	-0.0111964	0.0129039	0.385842
PWY.6969..TCA.cycle.V..2.oxoglutarate.ferredoxin.oxidoreductase.	rs71507551	G	A	0.0742318	-0.141788	0.0318225	8.36687e-06	-0.0214231	0.0171367	0.211634
PWY.6969..TCA.cycle.V..2.oxoglutarate.ferredoxin.oxidoreductase.	rs802718	A	G	0.91036	0.128723	0.0286956	7.26391e-06	0.00624931	0.0142741	0.66165
PWY.6969..TCA.cycle.V..2.oxoglutarate.ferredoxin.oxidoreductase.	rs9300960	T	C	0.161616	-0.110748	0.0240566	4.15137e-06	-0.00560206	0.00990336	0.571782
PWY.7003..glycerol.degradation.to.butanol	rs10017115	C	T	0.590678	0.104115	0.0230282	6.14881e-06	-0.0040104	0.00774617	0.604798
PWY.7003..glycerol.degradation.to.butanol	rs17012363	C	T	0.179061	0.128966	0.0291337	9.5688e-06	0.00266937	0.00963629	0.781845
PWY.7003..glycerol.degradation.to.butanol	rs3116216	C	T	0.0710938	0.195371	0.0440862	9.35491e-06	-0.0145736	0.0132781	0.27274
PWY.7003..glycerol.degradation.to.butanol	rs35531472	T	C	0.107296	-0.161366	0.0364965	9.80614e-06	0.00177716	0.0131564	0.892585
PWY.7003..glycerol.degradation.to.butanol	rs56059900	A	G	0.0657438	0.245734	0.0455545	6.87952e-08	-0.0210818	0.0148693	0.156653
PWY.7003..glycerol.degradation.to.butanol	rs62571693	C	T	0.181501	-0.131848	0.0289556	5.2769e-06	0.0035543	0.00921189	0.699723
PWY.7003..glycerol.degradation.to.butanol	rs72697193	T	C	0.114898	0.170761	0.0360083	2.1134e-06	-0.0127462	0.013734	0.35366
PWY.7003..glycerol.degradation.to.butanol	rs72958820	T	C	0.0540698	0.260292	0.0508447	3.06595e-07	0.00460114	0.0144368	0.750033
PWY.7003..glycerol.degradation.to.butanol	rs75209389	T	G	0.177712	0.131907	0.0298337	9.80568e-06	0.010945	0.0101392	0.280716
PWY.7003..glycerol.degradation.to.butanol	rs7623244	C	A	0.186152	0.132253	0.0297889	9.00897e-06	-9.93475e-05	0.0097043	0.991834
PWY.7003..glycerol.degradation.to.butanol	rs7859760	G	T	0.517931	0.100406	0.0223525	7.05771e-06	0.00788068	0.00782321	0.314086
PWY.7003..glycerol.degradation.to.butanol	rs971716	C	T	0.596692	0.103798	0.0229367	6.02787e-06	0.00645738	0.00811046	0.426174
PWY.7013..L.1.2.propanediol.degradation	rs114990902	A	G	0.0560495	-0.438592	0.0853246	2.74333e-07	0.00769356	0.0134469	0.567393
PWY.7013..L.1.2.propanediol.degradation	rs12440220	G	A	0.40746	-0.166608	0.0366815	5.57162e-06	-0.00356517	0.00797096	0.654806
PWY.7013..L.1.2.propanediol.degradation	rs1381664	T	A	0.448913	0.168754	0.0366068	4.02817e-06	0.0053583	0.00776325	0.490269
PWY.7013..L.1.2.propanediol.degradation	rs1555643	A	G	0.173527	0.208976	0.0456846	4.77789e-06	-0.00189813	0.0110943	0.864198
PWY.7013..L.1.2.propanediol.degradation	rs1589199	G	A	0.0833208	-0.303254	0.0646742	2.74608e-06	0.00546635	0.0160101	0.732873
PWY.7013..L.1.2.propanediol.degradation	rs2145794	A	T	0.824855	0.221571	0.0498146	8.67115e-06	0.0173825	0.00994846	0.0809937
PWY.7013..L.1.2.propanediol.degradation	rs4309681	A	G	0.176173	0.205271	0.0460954	8.46083e-06	0.0110317	0.0102339	0.281393
PWY.7013..L.1.2.propanediol.degradation	rs4670011	C	T	0.306786	-0.174663	0.0392458	8.56796e-06	0.00240112	0.00809805	0.766924
PWY.7013..L.1.2.propanediol.degradation	rs72829142	G	A	0.0601282	0.348734	0.0749867	3.30962e-06	-0.00541829	0.0177943	0.760833
PWY.7013..L.1.2.propanediol.degradation	rs7303969	T	C	0.832051	-0.211976	0.0462092	4.48964e-06	0.0135689	0.0107799	0.208515
PWY.7013..L.1.2.propanediol.degradation	rs9933327	G	A	0.305774	0.194255	0.0414638	2.80056e-06	-0.00659027	0.00853605	0.440322
PWY.7187..pyrimidine.deoxyribonucleotides.de.novo.biosynthesis.II	rs10448112	G	A	0.204444	0.0915049	0.0206659	9.51873e-06	-0.000618266	0.00981658	0.949797
PWY.7187..pyrimidine.deoxyribonucleotides.de.novo.biosynthesis.II	rs10951564	A	G	0.472108	0.076022	0.0163369	3.26535e-06	-0.0064069	0.0080515	0.42643
PWY.7187..pyrimidine.deoxyribonucleotides.de.novo.biosynthesis.II	rs17790609	C	T	0.0808749	0.135454	0.0301332	6.95136e-06	0.00926206	0.0143542	0.518959
PWY.7187..pyrimidine.deoxyribonucleotides.de.novo.biosynthesis.II	rs2481967	G	T	0.809301	0.0926418	0.0208963	9.27511e-06	-0.00832884	0.00991971	0.40138
PWY.7187..pyrimidine.deoxyribonucleotides.de.novo.biosynthesis.II	rs4791333	G	A	0.871297	-0.110765	0.0242762	5.04997e-06	-0.00544934	0.0121978	0.655184
PWY.7187..pyrimidine.deoxyribonucleotides.de.novo.biosynthesis.II	rs72784665	T	G	0.0683811	0.157671	0.0348681	6.12813e-06	0.00530085	0.0136562	0.698001
PWY.7187..pyrimidine.deoxyribonucleotides.de.novo.biosynthesis.II	rs73176879	G	A	0.116772	-0.114949	0.0254776	6.4284e-06	-0.0113431	0.011895	0.340585
PWY.7196..superpathway.of.pyrimidine.ribonucleosides.salvage	rs1686648	A	G	0.793975	-0.0931009	0.020743	7.17937e-06	-0.0037489	0.00989686	0.704943
PWY.7196..superpathway.of.pyrimidine.ribonucleosides.salvage	rs4074922	G	C	0.197105	-0.108992	0.0245035	8.66643e-06	-0.011916	0.00954406	0.212221
PWY.7196..superpathway.of.pyrimidine.ribonucleosides.salvage	rs55794976	T	C	0.0635357	-0.169662	0.0350678	1.3108e-06	0.00941406	0.0166163	0.571182
PWY.7196..superpathway.of.pyrimidine.ribonucleosides.salvage	rs6503292	G	A	0.629819	-0.0827317	0.0177716	3.23533e-06	-0.00141441	0.00832505	0.865135
PWY.7196..superpathway.of.pyrimidine.ribonucleosides.salvage	rs8033436	A	G	0.477528	0.0784407	0.017048	4.20128e-06	0.00324274	0.00787254	0.680524
PWY.7196..superpathway.of.pyrimidine.ribonucleosides.salvage	rs9463067	T	C	0.380643	-0.079069	0.0173385	5.10742e-06	-0.010769	0.00781005	0.168339
PWY.7197..pyrimidine.deoxyribonucleotide.phosphorylation	rs11259346	T	C	0.325841	0.0821155	0.0175884	3.03053e-06	-0.00450144	0.0085807	0.600013
PWY.7197..pyrimidine.deoxyribonucleotide.phosphorylation	rs117176738	G	A	0.0555993	-0.160576	0.0358702	7.58496e-06	0.0208789	0.0148029	0.158808
PWY.7197..pyrimidine.deoxyribonucleotide.phosphorylation	rs12035670	T	C	0.332632	-0.0818521	0.0177228	3.86603e-06	0.00496749	0.00836169	0.552635
PWY.7197..pyrimidine.deoxyribonucleotide.phosphorylation	rs16830066	A	G	0.101692	0.122475	0.027157	6.48631e-06	-0.00169541	0.0116917	0.884741
PWY.7197..pyrimidine.deoxyribonucleotide.phosphorylation	rs3113463	T	G	0.507096	0.0875069	0.0166185	1.3972e-07	0.0044212	0.00787241	0.574548
PWY.7197..pyrimidine.deoxyribonucleotide.phosphorylation	rs4962365	C	T	0.0620419	0.158259	0.0344899	4.46323e-06	0.0298882	0.0168224	0.0760162
PWY.7197..pyrimidine.deoxyribonucleotide.phosphorylation	rs74671141	C	G	0.104316	-0.122167	0.0267473	4.93699e-06	-0.00515802	0.0119103	0.665084
PWY.7197..pyrimidine.deoxyribonucleotide.phosphorylation	rs8079105	T	C	0.50919	0.0793471	0.0167696	2.22757e-06	0.00599506	0.00792538	0.449619
PWY.7197..pyrimidine.deoxyribonucleotide.phosphorylation	rs8097750	A	G	0.144967	0.10297	0.0230428	7.87079e-06	0.00844669	0.0122034	0.489047
PWY.7198..pyrimidine.deoxyribonucleotides.de.novo.biosynthesis.IV	rs4739729	A	G	0.353332	-0.0924285	0.019214	1.50569e-06	-0.0220648	0.00830026	0.00801659
PWY.7198..pyrimidine.deoxyribonucleotides.de.novo.biosynthesis.IV	rs77945651	C	A	0.0551304	0.197268	0.0409065	1.41829e-06	0.00457124	0.0171722	0.790156
PWY.7198..pyrimidine.deoxyribonucleotides.de.novo.biosynthesis.IV	rs8046267	G	C	0.142949	-0.116058	0.0258714	7.25824e-06	-0.00223077	0.0117207	0.849103
PWY.7198..pyrimidine.deoxyribonucleotides.de.novo.biosynthesis.IV	rs9310781	G	C	0.242162	-0.0962912	0.0217543	9.58561e-06	-0.014245	0.00935245	0.128138
PWY.7198..pyrimidine.deoxyribonucleotides.de.novo.biosynthesis.IV	rs9508816	T	A	0.734997	-0.0962162	0.0211864	5.5878e-06	-0.00413812	0.00834959	0.620313
PWY.7199..pyrimidine.deoxyribonucleosides.salvage	rs1041447	T	C	0.581197	0.0755324	0.0163735	3.96751e-06	-0.00966574	0.00794329	0.224038
PWY.7199..pyrimidine.deoxyribonucleosides.salvage	rs10416031	G	A	0.653782	-0.0794591	0.0168564	2.43036e-06	0.0191991	0.00877471	0.0289707
PWY.7199..pyrimidine.deoxyribonucleosides.salvage	rs11713293	A	C	0.0581419	0.158361	0.0354328	7.84678e-06	0.0147473	0.0158832	0.353448
PWY.7199..pyrimidine.deoxyribonucleosides.salvage	rs55724545	C	G	0.244364	-0.0854652	0.0191625	8.19526e-06	-0.00349502	0.00972685	0.719457
PWY.7199..pyrimidine.deoxyribonucleosides.salvage	rs72773357	C	T	0.157079	-0.103127	0.0222823	3.68864e-06	-0.000835718	0.0101917	0.934668
PWY.7199..pyrimidine.deoxyribonucleosides.salvage	rs9522352	A	G	0.329568	-0.078448	0.0173788	6.36135e-06	0.00394483	0.00862704	0.647611
PWY.7209..superpathway.of.pyrimidine.ribonucleosides.degradation	rs10489050	A	G	0.0855044	-0.164383	0.0356172	3.92604e-06	-0.0251927	0.0151223	0.096135
PWY.7209..superpathway.of.pyrimidine.ribonucleosides.degradation	rs11242123	T	A	0.128552	-0.16115	0.0295398	4.88754e-08	0.000993267	0.0113922	0.930544
PWY.7209..superpathway.of.pyrimidine.ribonucleosides.degradation	rs12487786	C	T	0.757846	-0.102677	0.0230714	8.57115e-06	0.00256405	0.00911309	0.778511
PWY.7209..superpathway.of.pyrimidine.ribonucleosides.degradation	rs1474383	C	T	0.637558	-0.0976871	0.0204012	1.68188e-06	-0.00647216	0.0080763	0.423162
PWY.7209..superpathway.of.pyrimidine.ribonucleosides.degradation	rs16916507	A	G	0.316301	0.0969277	0.0216686	7.70602e-06	0.00169876	0.009105	0.852044
PWY.7209..superpathway.of.pyrimidine.ribonucleosides.degradation	rs261555	A	G	0.768291	-0.111062	0.0232431	1.76822e-06	0.0153056	0.00942359	0.104748
PWY.7209..superpathway.of.pyrimidine.ribonucleosides.degradation	rs4260641	G	A	0.591584	-0.0893609	0.020056	8.36688e-06	-0.00653202	0.00797395	0.412944
PWY.7209..superpathway.of.pyrimidine.ribonucleosides.degradation	rs4645398	C	T	0.211335	-0.109342	0.0244923	8.03187e-06	0.00364589	0.00935421	0.696822
PWY.7209..superpathway.of.pyrimidine.ribonucleosides.degradation	rs617079	G	C	0.0630626	-0.188862	0.0406074	3.30449e-06	-0.00216848	0.0179145	0.903686
PWY.7209..superpathway.of.pyrimidine.ribonucleosides.degradation	rs6454985	C	T	0.581833	-0.0889841	0.0197122	6.35633e-06	-0.00424894	0.00795048	0.593202
PWY.7209..superpathway.of.pyrimidine.ribonucleosides.degradation	rs6473162	T	A	0.396473	0.0918696	0.0202865	5.93759e-06	-0.00201458	0.00799588	0.801145
PWY.7209..superpathway.of.pyrimidine.ribonucleosides.degradation	rs6587723	C	T	0.439362	0.0993128	0.0211468	2.64853e-06	0.00792994	0.00791917	0.316968
PWY.7209..superpathway.of.pyrimidine.ribonucleosides.degradation	rs6805759	G	A	0.527657	0.0946118	0.0200558	2.38843e-06	-0.0095392	0.00783504	0.223787
PWY.7209..superpathway.of.pyrimidine.ribonucleosides.degradation	rs836868	T	A	0.60273	-0.0986201	0.0208141	2.15693e-06	0.00263595	0.00817028	0.747066
PWY.7211..superpathway.of.pyrimidine.deoxyribonucleotides.de.novo.biosynthesis	rs10886367	C	G	0.60289	0.083789	0.016751	5.67302e-07	-0.00454498	0.00806211	0.573092
PWY.7211..superpathway.of.pyrimidine.deoxyribonucleotides.de.novo.biosynthesis	rs11223389	T	C	0.217382	0.0951344	0.0206508	4.08902e-06	0.0120275	0.00998457	0.228725
PWY.7211..superpathway.of.pyrimidine.deoxyribonucleotides.de.novo.biosynthesis	rs12693170	A	C	0.754084	-0.0876407	0.0190692	4.30817e-06	-0.00372389	0.00835039	0.655757
PWY.7211..superpathway.of.pyrimidine.deoxyribonucleotides.de.novo.biosynthesis	rs13203297	A	T	0.324735	0.0790555	0.0174388	5.80705e-06	-0.00251142	0.00861388	0.770706
PWY.7211..superpathway.of.pyrimidine.deoxyribonucleotides.de.novo.biosynthesis	rs2903147	A	G	0.498599	0.0727499	0.0163904	9.0556e-06	0.00299471	0.00782885	0.70218
PWY.7211..superpathway.of.pyrimidine.deoxyribonucleotides.de.novo.biosynthesis	rs327229	C	T	0.909395	-0.128276	0.0287814	8.3151e-06	0.0200358	0.0142088	0.158915
PWY.7211..superpathway.of.pyrimidine.deoxyribonucleotides.de.novo.biosynthesis	rs4074922	G	C	0.200294	-0.108702	0.0238071	4.97265e-06	-0.011916	0.00954406	0.212221
PWY.7211..superpathway.of.pyrimidine.deoxyribonucleotides.de.novo.biosynthesis	rs4624725	A	G	0.810342	0.101275	0.0216038	2.76132e-06	0.000962264	0.0094317	0.918764
PWY.7211..superpathway.of.pyrimidine.deoxyribonucleotides.de.novo.biosynthesis	rs6020972	T	C	0.495878	-0.0794081	0.017581	6.28117e-06	-0.000803788	0.00790423	0.919029
PWY.7211..superpathway.of.pyrimidine.deoxyribonucleotides.de.novo.biosynthesis	rs62485312	A	G	0.102164	0.134093	0.0281449	1.89444e-06	-0.0076746	0.0132196	0.561716
PWY.7211..superpathway.of.pyrimidine.deoxyribonucleotides.de.novo.biosynthesis	rs72835533	G	A	0.197483	-0.0941348	0.021039	7.66647e-06	-0.00198597	0.00977094	0.838992
PWY.7211..superpathway.of.pyrimidine.deoxyribonucleotides.de.novo.biosynthesis	rs9463229	T	C	0.184748	0.0980088	0.0216752	6.13418e-06	-0.00010512	0.00965027	0.991312
PWY.7219..adenosine.ribonucleotides.de.novo.biosynthesis	rs1428949	T	C	0.433176	-0.0779739	0.0166369	2.77516e-06	-0.00653233	0.00796641	0.41248
PWY.7219..adenosine.ribonucleotides.de.novo.biosynthesis	rs34848869	G	C	0.0629004	-0.162287	0.0354614	4.72983e-06	-0.0143548	0.0163053	0.378934
PWY.7219..adenosine.ribonucleotides.de.novo.biosynthesis	rs35057482	T	C	0.0887948	-0.137282	0.0294165	3.05869e-06	0.0024912	0.0137231	0.855997
PWY.7219..adenosine.ribonucleotides.de.novo.biosynthesis	rs4785220	C	T	0.680021	0.0782036	0.0172315	5.66824e-06	0.000690071	0.00830744	0.93382
PWY.7219..adenosine.ribonucleotides.de.novo.biosynthesis	rs62338928	G	A	0.324931	-0.087888	0.0174997	5.10657e-07	-0.00503699	0.00910321	0.580206
PWY.7219..adenosine.ribonucleotides.de.novo.biosynthesis	rs681147	A	T	0.178339	-0.0949868	0.0214607	9.5965e-06	-0.00341013	0.0109071	0.75463
PWY.7219..adenosine.ribonucleotides.de.novo.biosynthesis	rs7108080	A	G	0.508635	-0.085927	0.0168713	3.52268e-07	0.0103449	0.00790926	0.191283
PWY.7219..adenosine.ribonucleotides.de.novo.biosynthesis	rs7221118	C	T	0.229708	-0.0851742	0.0192565	9.72752e-06	0.00279535	0.00960097	0.771013
PWY.7219..adenosine.ribonucleotides.de.novo.biosynthesis	rs73142368	T	G	0.328782	-0.0775477	0.0174198	8.51982e-06	-0.00154836	0.00794372	0.84551
PWY.7219..adenosine.ribonucleotides.de.novo.biosynthesis	rs7569681	C	T	0.086701	-0.131782	0.0289189	5.19005e-06	-0.0224689	0.014727	0.127496
PWY.7221..guanosine.ribonucleotides.de.novo.biosynthesis	rs10817481	C	A	0.516451	-0.0773225	0.0164176	2.48045e-06	0.00093748	0.00759603	0.901809
PWY.7221..guanosine.ribonucleotides.de.novo.biosynthesis	rs11058744	T	G	0.0707436	-0.153543	0.0321109	1.73868e-06	-0.0129151	0.0136903	0.345786
PWY.7221..guanosine.ribonucleotides.de.novo.biosynthesis	rs11168050	A	G	0.0793935	0.141163	0.0302311	3.02014e-06	-0.000468459	0.0144145	0.974082
PWY.7221..guanosine.ribonucleotides.de.novo.biosynthesis	rs12457526	T	G	0.382444	-0.0787255	0.0167447	2.58214e-06	-0.000323877	0.00808313	0.968049
PWY.7221..guanosine.ribonucleotides.de.novo.biosynthesis	rs1428949	T	C	0.433176	-0.0770872	0.0166082	3.4585e-06	-0.00653233	0.00796641	0.41248
PWY.7221..guanosine.ribonucleotides.de.novo.biosynthesis	rs143920868	T	C	0.0872329	-0.151033	0.0310716	1.16914e-06	0.000374318	0.0150692	0.980189
PWY.7221..guanosine.ribonucleotides.de.novo.biosynthesis	rs1920088	G	A	0.875328	-0.111932	0.0247536	6.1295e-06	0.000370865	0.0125167	0.97637
PWY.7221..guanosine.ribonucleotides.de.novo.biosynthesis	rs3793566	C	T	0.273869	0.0827156	0.018491	7.70243e-06	-0.00208834	0.0087092	0.810561
PWY.7221..guanosine.ribonucleotides.de.novo.biosynthesis	rs41359044	T	C	0.0527914	-0.161094	0.0362125	8.64399e-06	0.00665676	0.0149175	0.655551
PWY.7221..guanosine.ribonucleotides.de.novo.biosynthesis	rs5766546	A	G	0.140928	-0.106	0.0232727	5.24642e-06	-0.000815172	0.012497	0.948008
PWY.7221..guanosine.ribonucleotides.de.novo.biosynthesis	rs617024	T	C	0.134058	-0.110423	0.0243578	5.80527e-06	0.00632173	0.0112863	0.575558
PWY.7221..guanosine.ribonucleotides.de.novo.biosynthesis	rs6427759	C	A	0.9086	-0.136692	0.0289961	2.42741e-06	0.00127848	0.0156692	0.934993
PWY.7221..guanosine.ribonucleotides.de.novo.biosynthesis	rs6903592	A	T	0.318408	-0.0819131	0.0172573	2.06896e-06	0.00247003	0.00811132	0.760817
PWY.7221..guanosine.ribonucleotides.de.novo.biosynthesis	rs7108080	A	G	0.508635	-0.0855444	0.0168421	3.79039e-07	0.0103449	0.00790926	0.191283
PWY.7221..guanosine.ribonucleotides.de.novo.biosynthesis	rs754639	A	G	0.33023	0.0855546	0.0185649	4.05786e-06	-0.0134483	0.00803871	0.0947466
PWY.7221..guanosine.ribonucleotides.de.novo.biosynthesis	rs76346802	G	A	0.0931431	-0.128867	0.0280657	4.39846e-06	0.00302474	0.0136219	0.824334
PWY.7234..inosine.5..phosphate.biosynthesis.III	rs112075774	A	G	0.0650248	-0.160161	0.0345293	3.5109e-06	-0.0175807	0.0147236	0.232828
PWY.7234..inosine.5..phosphate.biosynthesis.III	rs11626206	T	C	0.679116	0.078505	0.0173616	6.13254e-06	0.00290944	0.00823296	0.723894
PWY.7234..inosine.5..phosphate.biosynthesis.III	rs117005933	T	C	0.0599435	-0.169136	0.0347447	1.12753e-06	-0.0143878	0.0166195	0.386916
PWY.7234..inosine.5..phosphate.biosynthesis.III	rs17267242	G	A	0.351593	0.0765981	0.0171077	7.55553e-06	-0.00400103	0.00857057	0.640751
PWY.7234..inosine.5..phosphate.biosynthesis.III	rs35096174	A	C	0.0801648	-0.147662	0.031659	3.09918e-06	0.00681559	0.0153183	0.656495
PWY.7234..inosine.5..phosphate.biosynthesis.III	rs4374638	C	T	0.652742	0.0775467	0.0173157	7.52084e-06	0.0029919	0.00803799	0.709831
PWY.7234..inosine.5..phosphate.biosynthesis.III	rs7796539	T	C	0.152561	0.104855	0.0230006	5.1452e-06	-0.0103477	0.0106241	0.330373
PWY.7234..inosine.5..phosphate.biosynthesis.III	rs928495	T	C	0.0973021	0.145157	0.0276882	1.58347e-07	-0.019001	0.01322	0.151044
PWY.7237..myo...chiro..and.scillo.inositol.degradation	rs10026437	A	G	0.0896063	-0.127972	0.0289638	9.9469e-06	0.00673488	0.0138607	0.62718
PWY.7237..myo...chiro..and.scillo.inositol.degradation	rs11226808	T	A	0.580596	-0.0745484	0.0167505	8.56669e-06	-0.000330457	0.00769269	0.965747
PWY.7237..myo...chiro..and.scillo.inositol.degradation	rs12678419	G	C	0.15879	-0.108148	0.0224845	1.51011e-06	0.00238406	0.0107798	0.825027
PWY.7237..myo...chiro..and.scillo.inositol.degradation	rs1515603	A	G	0.0680756	0.14961	0.0324188	3.93273e-06	-0.036653	0.0134219	0.00646254
PWY.7237..myo...chiro..and.scillo.inositol.degradation	rs3998109	A	G	0.349748	0.0808375	0.0172506	2.78514e-06	-0.00450097	0.00832415	0.588863
PWY.7237..myo...chiro..and.scillo.inositol.degradation	rs4647693	C	T	0.261683	0.0858628	0.0194172	9.77957e-06	0.00297286	0.00928826	0.749005
PWY.7237..myo...chiro..and.scillo.inositol.degradation	rs4860367	A	G	0.13932	0.1091	0.023629	3.88955e-06	-0.0046686	0.0106727	0.66192
PWY.7237..myo...chiro..and.scillo.inositol.degradation	rs4860463	G	A	0.88351	-0.128433	0.0273357	2.62271e-06	0.00123734	0.012116	0.918685
PWY.7237..myo...chiro..and.scillo.inositol.degradation	rs7128538	A	G	0.469966	0.0772024	0.0164376	2.64408e-06	0.0010407	0.00788024	0.894968
PWY.7237..myo...chiro..and.scillo.inositol.degradation	rs80233470	T	C	0.114158	0.126112	0.0271438	3.38306e-06	0.013912	0.0114146	0.223299
PWY.7237..myo...chiro..and.scillo.inositol.degradation	rs9608542	C	T	0.062468	0.163644	0.0370421	9.97231e-06	0.00438022	0.0135587	0.74674
PWY.724..superpathway.of.L.lysine..L.threonine.and.L.methionine.biosynthesis.II	rs12114032	G	A	0.550142	-0.0706482	0.0159492	9.4417e-06	0.0233807	0.00800218	0.00358246
PWY.724..superpathway.of.L.lysine..L.threonine.and.L.methionine.biosynthesis.II	rs17495513	T	G	0.169129	-0.0934359	0.0210084	8.68518e-06	-0.00170051	0.0104334	0.870571
PWY.724..superpathway.of.L.lysine..L.threonine.and.L.methionine.biosynthesis.II	rs261316	T	C	0.605971	-0.0743683	0.0162574	4.77532e-06	-0.00481226	0.00776522	0.535627
PWY.724..superpathway.of.L.lysine..L.threonine.and.L.methionine.biosynthesis.II	rs2908645	G	A	0.481448	-0.0724382	0.0162646	8.43866e-06	0.00204913	0.00768211	0.78974
PWY.724..superpathway.of.L.lysine..L.threonine.and.L.methionine.biosynthesis.II	rs337641	A	G	0.763879	0.0889729	0.0184866	1.48812e-06	0.00731798	0.00945372	0.439119
PWY.724..superpathway.of.L.lysine..L.threonine.and.L.methionine.biosynthesis.II	rs3815025	T	A	0.566425	-0.0750086	0.0164197	4.91929e-06	-0.00434815	0.00782673	0.578679
PWY.724..superpathway.of.L.lysine..L.threonine.and.L.methionine.biosynthesis.II	rs4797270	C	T	0.511347	0.0753597	0.0170083	9.39039e-06	0.00973385	0.00784739	0.215209
PWY.724..superpathway.of.L.lysine..L.threonine.and.L.methionine.biosynthesis.II	rs57651931	T	C	0.181338	-0.0960359	0.0212344	6.1066e-06	0.0110557	0.0110131	0.315758
PWY.724..superpathway.of.L.lysine..L.threonine.and.L.methionine.biosynthesis.II	rs61889187	A	T	0.155585	0.110995	0.0218243	3.66053e-07	-0.0174508	0.0107097	0.10363
PWY.724..superpathway.of.L.lysine..L.threonine.and.L.methionine.biosynthesis.II	rs6733157	T	C	0.498335	-0.0793214	0.0164506	1.42263e-06	0.00601935	0.007808	0.440991
PWY.724..superpathway.of.L.lysine..L.threonine.and.L.methionine.biosynthesis.II	rs72703328	T	G	0.136402	0.107112	0.0238943	7.36812e-06	0.00230537	0.0106778	0.82912
PWY.724..superpathway.of.L.lysine..L.threonine.and.L.methionine.biosynthesis.II	rs73218301	C	T	0.191271	-0.0956164	0.0207613	4.11438e-06	-0.00873006	0.0103562	0.399503
PWY.724..superpathway.of.L.lysine..L.threonine.and.L.methionine.biosynthesis.II	rs77200599	G	A	0.102372	0.116807	0.0264263	9.86522e-06	-0.0134318	0.0132135	0.309701
PWY.7254..TCA.cycle.VII..acetate.producers.	rs2404677	C	T	0.785662	-0.139313	0.0286852	1.19409e-06	0.00696189	0.0102245	0.49614
PWY.7254..TCA.cycle.VII..acetate.producers.	rs2457055	A	G	0.307426	-0.12878	0.0256964	5.3981e-07	0.0141359	0.00835216	0.090961
PWY.7254..TCA.cycle.VII..acetate.producers.	rs2619296	C	A	0.596267	-0.11477	0.0251641	5.09461e-06	0.000688668	0.00820172	0.933105
PWY.7254..TCA.cycle.VII..acetate.producers.	rs34467156	T	C	0.0715044	-0.216991	0.047385	4.66486e-06	-0.0153435	0.0148499	0.301816
PWY.7254..TCA.cycle.VII..acetate.producers.	rs58352802	A	T	0.116632	-0.165393	0.0367647	6.83735e-06	-0.00687551	0.0124812	0.581884
PWY.7254..TCA.cycle.VII..acetate.producers.	rs629769	G	A	0.817266	0.143273	0.0307305	3.12805e-06	0.0108245	0.0108453	0.318554
PWY.7254..TCA.cycle.VII..acetate.producers.	rs73060070	A	C	0.12863	-0.159535	0.0361038	9.92561e-06	0.0034428	0.0124742	0.782627
PWY.7254..TCA.cycle.VII..acetate.producers.	rs73871281	C	T	0.0901079	-0.189249	0.0415848	5.3412e-06	-0.0323693	0.0142275	0.0231739
PWY.7254..TCA.cycle.VII..acetate.producers.	rs7460645	G	A	0.523436	-0.104977	0.0235899	8.58443e-06	0.00252771	0.00793886	0.750271
PWY.7254..TCA.cycle.VII..acetate.producers.	rs7530547	T	A	0.212308	0.129693	0.0291453	8.59202e-06	0.00468716	0.00944335	0.619793
PWY.7315..dTDP.N.acetylthomosamine.biosynthesis	rs11664919	A	G	0.659927	0.121368	0.0267264	5.59553e-06	-0.0111663	0.00841072	0.184697
PWY.7315..dTDP.N.acetylthomosamine.biosynthesis	rs12921798	A	G	0.062169	0.241324	0.0537347	7.08817e-06	-0.00391415	0.015599	0.801942
PWY.7315..dTDP.N.acetylthomosamine.biosynthesis	rs2342632	C	T	0.417053	-0.114497	0.0252417	5.73247e-06	-0.0194546	0.00781189	0.0129709
PWY.7315..dTDP.N.acetylthomosamine.biosynthesis	rs4880567	C	T	0.372512	-0.116117	0.0259754	7.81192e-06	0.00793398	0.00813059	0.329462
PWY.7315..dTDP.N.acetylthomosamine.biosynthesis	rs62385620	A	T	0.116897	0.200528	0.0413791	1.25904e-06	0.00654572	0.0123792	0.59712
PWY.7315..dTDP.N.acetylthomosamine.biosynthesis	rs680199	C	T	0.349842	0.135523	0.0272805	6.77262e-07	-0.00630004	0.00800129	0.431304
PWY.7315..dTDP.N.acetylthomosamine.biosynthesis	rs7822956	G	A	0.811849	0.159007	0.0328991	1.34371e-06	-0.00441806	0.0106742	0.679063
PWY.7315..dTDP.N.acetylthomosamine.biosynthesis	rs9973645	C	G	0.384928	-0.113614	0.0255079	8.42541e-06	-0.0199247	0.00839683	0.0178953
PWY.7323..superpathway.of.GDP.mannose.derived.O.antigen.building.blocks.biosynthesis	rs12436806	A	T	0.120877	0.115932	0.0253848	4.9481e-06	-0.00754265	0.0119918	0.529547
PWY.7323..superpathway.of.GDP.mannose.derived.O.antigen.building.blocks.biosynthesis	rs13032797	T	C	0.121105	-0.114245	0.0251489	5.55228e-06	-0.00130407	0.0119036	0.912793
PWY.7323..superpathway.of.GDP.mannose.derived.O.antigen.building.blocks.biosynthesis	rs28556854	A	T	0.192389	-0.101993	0.0206154	7.52026e-07	-0.0130526	0.00948443	0.169157
PWY.7323..superpathway.of.GDP.mannose.derived.O.antigen.building.blocks.biosynthesis	rs57799060	T	C	0.428927	0.0815404	0.0173345	2.55193e-06	0.00176362	0.00777603	0.820639
PWY.7323..superpathway.of.GDP.mannose.derived.O.antigen.building.blocks.biosynthesis	rs6122425	A	C	0.224915	-0.0927808	0.0201023	3.92256e-06	-0.000867305	0.00936557	0.926241
PWY.7323..superpathway.of.GDP.mannose.derived.O.antigen.building.blocks.biosynthesis	rs71507888	G	C	0.211343	-0.0973187	0.0211562	4.22478e-06	-0.012282	0.00893389	0.169606
PWY.7323..superpathway.of.GDP.mannose.derived.O.antigen.building.blocks.biosynthesis	rs75227442	C	G	0.0527523	-0.177173	0.038676	4.6286e-06	0.0119345	0.0170545	0.484272
PWY.7323..superpathway.of.GDP.mannose.derived.O.antigen.building.blocks.biosynthesis	rs9949233	C	T	0.422092	-0.0782696	0.0168931	3.59992e-06	-0.000112258	0.00790266	0.98867
PWY.7328..superpathway.of.UDP.glucose.derived.O.antigen.building.blocks.biosynthesis	rs1873471	C	G	0.537477	0.0866011	0.0178897	1.29287e-06	-0.000710715	0.00794382	0.928734
PWY.7328..superpathway.of.UDP.glucose.derived.O.antigen.building.blocks.biosynthesis	rs206592	C	T	0.291056	0.0927838	0.0192897	1.50911e-06	0.00758028	0.00846655	0.370897
PWY.7328..superpathway.of.UDP.glucose.derived.O.antigen.building.blocks.biosynthesis	rs34532802	T	G	0.141256	0.113802	0.0244733	3.31866e-06	-0.000207428	0.0122147	0.986456
PWY.7328..superpathway.of.UDP.glucose.derived.O.antigen.building.blocks.biosynthesis	rs432569	C	T	0.193202	-0.105977	0.0212614	6.21316e-07	0.00198441	0.00956347	0.835675
PWY.7328..superpathway.of.UDP.glucose.derived.O.antigen.building.blocks.biosynthesis	rs45491295	A	G	0.140941	0.116848	0.0240815	1.22106e-06	0.00287643	0.0108562	0.791114
PWY.7328..superpathway.of.UDP.glucose.derived.O.antigen.building.blocks.biosynthesis	rs4563069	A	G	0.10924	0.133636	0.0268096	6.20859e-07	-0.0118445	0.0118608	0.318289
PWY.7328..superpathway.of.UDP.glucose.derived.O.antigen.building.blocks.biosynthesis	rs6531656	T	C	0.816578	-0.104541	0.021694	1.44375e-06	0.0144869	0.0105841	0.171481
PWY.7328..superpathway.of.UDP.glucose.derived.O.antigen.building.blocks.biosynthesis	rs74242229	A	C	0.0742717	-0.172329	0.0321982	8.69201e-08	-0.00985976	0.0136012	0.468724
PWY.7328..superpathway.of.UDP.glucose.derived.O.antigen.building.blocks.biosynthesis	rs903246	C	T	0.0800443	-0.154369	0.0309024	5.8721e-07	-0.0197536	0.0131069	0.132193
PWY.7371..1.4.dihydroxy.6.naphthoate.biosynthesis.II	rs10794566	A	G	0.789814	-0.095978	0.0217079	9.80865e-06	-0.0121468	0.00924342	0.189205
PWY.7371..1.4.dihydroxy.6.naphthoate.biosynthesis.II	rs1175227	T	G	0.203723	-0.100365	0.0216207	3.44902e-06	-0.00542759	0.00867876	0.531903
PWY.7371..1.4.dihydroxy.6.naphthoate.biosynthesis.II	rs2102767	A	G	0.709047	0.088213	0.0192987	4.85549e-06	0.00845465	0.00895102	0.345188
PWY.7371..1.4.dihydroxy.6.naphthoate.biosynthesis.II	rs221017	C	G	0.121301	-0.126929	0.027489	3.88446e-06	-5.42868e-05	0.0115015	0.996235
PWY.7371..1.4.dihydroxy.6.naphthoate.biosynthesis.II	rs74928855	A	G	0.0590329	-0.171641	0.0366794	2.8758e-06	-0.00693265	0.017175	0.686585
PWY.7371..1.4.dihydroxy.6.naphthoate.biosynthesis.II	rs7522136	A	C	0.12581	-0.142042	0.0267965	1.15326e-07	0.0149506	0.0105108	0.155316
PWY.7371..1.4.dihydroxy.6.naphthoate.biosynthesis.II	rs7772044	A	G	0.57181	-0.0790287	0.0172348	4.53095e-06	-0.00237172	0.00783349	0.76215
PWY.7371..1.4.dihydroxy.6.naphthoate.biosynthesis.II	rs9623672	G	C	0.196096	-0.104503	0.0218298	1.69142e-06	0.0115835	0.00919678	0.208227
PWY.7392..taxadiene.biosynthesis..engineered.	rs12620133	A	C	0.203167	0.176894	0.0360173	9.04508e-07	0.00228535	0.0110146	0.835687
PWY.7392..taxadiene.biosynthesis..engineered.	rs12933705	T	C	0.0939864	-0.239934	0.0525695	5.01558e-06	0.0433673	0.0133669	0.00122804
PWY.7392..taxadiene.biosynthesis..engineered.	rs17367434	T	A	0.165094	0.168407	0.0379598	9.1455e-06	0.00357441	0.0102986	0.728628
PWY.7392..taxadiene.biosynthesis..engineered.	rs17437978	A	G	0.106237	0.218078	0.0464559	2.6752e-06	0.0142092	0.0136146	0.296965
PWY.7392..taxadiene.biosynthesis..engineered.	rs2423253	A	G	0.133066	0.194926	0.0423964	4.2719e-06	0.000352841	0.0118477	0.976249
PWY.7392..taxadiene.biosynthesis..engineered.	rs3827207	A	G	0.731967	-0.15646	0.0328339	1.88657e-06	-0.00579298	0.00883083	0.512024
PWY.7392..taxadiene.biosynthesis..engineered.	rs4334283	G	A	0.462884	-0.128284	0.0287584	8.16695e-06	0.000765969	0.007634	0.920103
PWY.7392..taxadiene.biosynthesis..engineered.	rs55779704	T	C	0.238625	-0.14775	0.0333786	9.57799e-06	-0.00656867	0.00849599	0.439672
PWY.7392..taxadiene.biosynthesis..engineered.	rs5759126	G	A	0.535373	-0.131514	0.0289209	5.43165e-06	-0.0126773	0.00783893	0.106241
PWY.7392..taxadiene.biosynthesis..engineered.	rs78158506	T	C	0.0552142	-0.284961	0.0634364	7.05349e-06	0.00413553	0.0173731	0.811912
PWY.7400..L.arginine.biosynthesis.IV..archaebacteria.	rs11747315	A	G	0.274188	0.0940498	0.0181342	2.14504e-07	-0.00191662	0.00876017	0.826873
PWY.7400..L.arginine.biosynthesis.IV..archaebacteria.	rs12254238	G	A	0.161674	-0.104066	0.0219845	2.20561e-06	0.00302222	0.0107925	0.779529
PWY.7400..L.arginine.biosynthesis.IV..archaebacteria.	rs12658046	C	T	0.340781	-0.0812905	0.0172559	2.46659e-06	-0.00496354	0.00867567	0.567407
PWY.7400..L.arginine.biosynthesis.IV..archaebacteria.	rs12932449	G	A	0.0515282	0.176738	0.039081	6.11579e-06	-0.00728963	0.0146102	0.617965
PWY.7400..L.arginine.biosynthesis.IV..archaebacteria.	rs2910964	A	G	0.392802	0.0750064	0.0164125	4.87515e-06	0.00333425	0.00836917	0.690448
PWY.7400..L.arginine.biosynthesis.IV..archaebacteria.	rs35569027	A	G	0.451022	0.0892195	0.0165028	6.43363e-08	-0.0073132	0.00783727	0.351046
PWY.7400..L.arginine.biosynthesis.IV..archaebacteria.	rs6603965	T	C	0.643205	-0.0786778	0.0171333	4.38819e-06	0.00743893	0.00795464	0.349996
PWY.7400..L.arginine.biosynthesis.IV..archaebacteria.	rs72974159	T	C	0.177263	0.0996458	0.0218469	5.08891e-06	0.0138167	0.0094949	0.146032
PWY.7400..L.arginine.biosynthesis.IV..archaebacteria.	rs9300469	A	G	0.44351	-0.0763628	0.0169303	6.47021e-06	0.00159374	0.00793548	0.840879
PWY.7446..sulfoglycolysis	rs11691985	T	A	0.0994064	-0.294206	0.0578183	3.60997e-07	0.0206738	0.0142058	0.145994
PWY.7446..sulfoglycolysis	rs12370008	T	C	0.267372	-0.186497	0.0385403	1.30489e-06	-0.0106002	0.00872837	0.224947
PWY.7446..sulfoglycolysis	rs12810337	G	A	0.0786292	-0.3032	0.0679819	8.19529e-06	0.0109179	0.0161242	0.498538
PWY.7446..sulfoglycolysis	rs1919443	G	A	0.0861027	-0.281398	0.0608104	3.70182e-06	0.0336578	0.0122799	0.00627018
PWY.7446..sulfoglycolysis	rs35490354	T	C	0.206551	-0.217557	0.042523	3.11701e-07	-0.00141521	0.0103977	0.891771
PWY.7446..sulfoglycolysis	rs4236575	C	T	0.779456	0.184543	0.0417051	9.64656e-06	-0.0177889	0.00989978	0.0727456
PWY.7446..sulfoglycolysis	rs4937552	C	G	0.390939	-0.172564	0.0346642	6.41961e-07	0.00310929	0.00777293	0.689257
PWY.7446..sulfoglycolysis	rs7783534	C	G	0.710052	-0.197772	0.0382732	2.37404e-07	0.0161461	0.00907641	0.0756506
PWY.7456..mannan.degradation	rs10484380	A	G	0.10357	-0.134172	0.0276723	1.2434e-06	0.0186374	0.0141988	0.189709
PWY.7456..mannan.degradation	rs2529194	T	C	0.130508	0.119914	0.0260095	4.01894e-06	0.00251012	0.0117097	0.830322
PWY.7456..mannan.degradation	rs62568199	G	T	0.0768724	0.160038	0.0327229	1.00476e-06	0.00560741	0.013864	0.685989
PWY.7456..mannan.degradation	rs7196834	T	C	0.350235	-0.0993086	0.0223151	8.57579e-06	-0.014388	0.00799822	0.072427
PWY.7456..mannan.degradation	rs75364946	A	T	0.0549186	-0.170618	0.0380275	7.23346e-06	-0.015063	0.0170747	0.377953
PWY.7456..mannan.degradation	rs7987291	G	A	0.188888	0.123872	0.0276111	7.2467e-06	0.00868946	0.0102366	0.396224
PWY.841..superpathway.of.purine.nucleotides.de.novo.biosynthesis.I	rs11588127	A	G	0.154512	-0.109939	0.0230214	1.79236e-06	0.00988116	0.0104392	0.344168
PWY.841..superpathway.of.purine.nucleotides.de.novo.biosynthesis.I	rs12753986	T	C	0.0739675	-0.144732	0.0325718	8.85187e-06	-0.0244943	0.0145982	0.0937735
PWY.841..superpathway.of.purine.nucleotides.de.novo.biosynthesis.I	rs13162740	A	G	0.126842	0.109993	0.0241692	5.33977e-06	-0.00706114	0.0115489	0.541106
PWY.841..superpathway.of.purine.nucleotides.de.novo.biosynthesis.I	rs1584586	A	G	0.346666	0.0920891	0.0166959	3.47413e-08	-0.00473344	0.00837771	0.572236
PWY.841..superpathway.of.purine.nucleotides.de.novo.biosynthesis.I	rs17644950	G	C	0.137048	-0.115465	0.0257536	7.34381e-06	-0.000405526	0.0115007	0.971881
PWY.841..superpathway.of.purine.nucleotides.de.novo.biosynthesis.I	rs35698389	G	A	0.12754	0.112728	0.0243454	3.65006e-06	-0.00912182	0.0111108	0.411909
PWY.841..superpathway.of.purine.nucleotides.de.novo.biosynthesis.I	rs35842518	A	G	0.0596521	0.153256	0.0337637	5.65014e-06	0.028869	0.0148118	0.0516526
PWY.841..superpathway.of.purine.nucleotides.de.novo.biosynthesis.I	rs4954528	A	T	0.914912	-0.127826	0.0289295	9.93646e-06	0.0138372	0.0126899	0.275873
PWY.841..superpathway.of.purine.nucleotides.de.novo.biosynthesis.I	rs57187632	A	C	0.0603515	-0.158755	0.0338797	2.78799e-06	-0.0182972	0.0171655	0.286794
PWY.841..superpathway.of.purine.nucleotides.de.novo.biosynthesis.I	rs60748324	T	C	0.0730989	0.149181	0.0312164	1.7623e-06	-0.0135744	0.0126466	0.283443
PWY.841..superpathway.of.purine.nucleotides.de.novo.biosynthesis.I	rs878453	C	T	0.373889	0.0752095	0.0169436	9.04537e-06	0.0106993	0.00814714	0.189489
PWY_ARG.POLYAMINE.SYN..superpathway.of.arginine.and.polyamine.biosynthesis	rs11053802	T	C	0.6709	-0.0835382	0.0186663	7.62879e-06	-0.00107195	0.00837354	0.89817
PWY_ARG.POLYAMINE.SYN..superpathway.of.arginine.and.polyamine.biosynthesis	rs112683661	A	G	0.125286	-0.129237	0.0265462	1.12525e-06	0.00981114	0.0112438	0.383164
PWY_ARG.POLYAMINE.SYN..superpathway.of.arginine.and.polyamine.biosynthesis	rs11596863	A	G	0.0800031	-0.150086	0.0324162	3.65752e-06	0.0261086	0.0155323	0.0931843
PWY_ARG.POLYAMINE.SYN..superpathway.of.arginine.and.polyamine.biosynthesis	rs1907895	A	G	0.37156	-0.0914668	0.0180325	3.92956e-07	-0.0129619	0.00819692	0.114219
PWY_ARG.POLYAMINE.SYN..superpathway.of.arginine.and.polyamine.biosynthesis	rs4841463	G	T	0.0958184	-0.164027	0.0301572	5.35625e-08	0.000656851	0.013485	0.961163
PWY_ARG.POLYAMINE.SYN..superpathway.of.arginine.and.polyamine.biosynthesis	rs4943736	G	C	0.550375	0.0810859	0.0180256	6.84749e-06	0.00531307	0.00783463	0.49788
PWY_ARG.POLYAMINE.SYN..superpathway.of.arginine.and.polyamine.biosynthesis	rs7117995	A	C	0.555523	-0.0834466	0.0176362	2.22798e-06	0.00219077	0.00809602	0.786772
PWY_ARG.POLYAMINE.SYN..superpathway.of.arginine.and.polyamine.biosynthesis	rs73162129	A	C	0.0841576	-0.149823	0.0327426	4.7443e-06	-0.0106439	0.0129242	0.410444
PWY_GLYCOLYSIS.E.D..superpathway.of.glycolysis.and.Entner.Doudoroff	rs17122325	T	G	0.283931	0.0906787	0.0183615	7.87156e-07	-0.00129885	0.00849242	0.878484
PWY_GLYCOLYSIS.E.D..superpathway.of.glycolysis.and.Entner.Doudoroff	rs2423617	G	A	0.416906	-0.0767759	0.016646	3.98299e-06	0.0145862	0.00798013	0.0679663
PWY_GLYCOLYSIS.E.D..superpathway.of.glycolysis.and.Entner.Doudoroff	rs56355152	G	A	0.282307	0.0855056	0.0184332	3.50668e-06	-0.00110024	0.00881004	0.900647
PWY_GLYCOLYSIS.E.D..superpathway.of.glycolysis.and.Entner.Doudoroff	rs61641915	G	A	0.265486	0.0857279	0.0186268	4.17667e-06	-0.00498727	0.00897332	0.578517
PWY_GLYCOLYSIS.E.D..superpathway.of.glycolysis.and.Entner.Doudoroff	rs7228238	T	C	0.415585	-0.0898501	0.016609	6.31244e-08	0.00192724	0.0076892	0.802158
PWY_GLYCOLYSIS.E.D..superpathway.of.glycolysis.and.Entner.Doudoroff	rs73001914	G	A	0.182659	-0.099592	0.0217077	4.47804e-06	-0.00328337	0.0102334	0.748412
PWY_GLYCOLYSIS.E.D..superpathway.of.glycolysis.and.Entner.Doudoroff	rs7305791	T	A	0.267398	-0.086344	0.0185708	3.32832e-06	0.0102205	0.00943313	0.278942
PWY_GLYCOLYSIS.E.D..superpathway.of.glycolysis.and.Entner.Doudoroff	rs7861671	C	G	0.824424	-0.0956664	0.0215059	8.65192e-06	-0.0075673	0.00993054	0.44628
PWY_GLYCOLYSIS..glycolysis.I..from.glucose.6.phosphate.	rs10499452	G	A	0.0598447	-0.154288	0.0342147	6.50082e-06	0.00676794	0.0163831	0.679646
PWY_GLYCOLYSIS..glycolysis.I..from.glucose.6.phosphate.	rs10761652	A	G	0.74949	0.0842213	0.0187175	6.80814e-06	0.00811131	0.00859853	0.345805
PWY_GLYCOLYSIS..glycolysis.I..from.glucose.6.phosphate.	rs12626113	T	C	0.246035	0.0910727	0.0196979	3.77377e-06	-0.00762358	0.00915078	0.405044
PWY_GLYCOLYSIS..glycolysis.I..from.glucose.6.phosphate.	rs1394890	T	C	0.946721	-0.182706	0.0393463	3.4252e-06	0.0142316	0.0153914	0.35544
PWY_GLYCOLYSIS..glycolysis.I..from.glucose.6.phosphate.	rs1398954	A	G	0.839316	0.105322	0.0225501	3.00353e-06	0.0167256	0.0111013	0.132316
PWY_GLYCOLYSIS..glycolysis.I..from.glucose.6.phosphate.	rs2025478	G	T	0.153308	-0.0996834	0.0225138	9.52582e-06	-0.00586136	0.0106125	0.580899
PWY_GLYCOLYSIS..glycolysis.I..from.glucose.6.phosphate.	rs496723	T	C	0.253629	0.0859215	0.0188819	5.35249e-06	0.00554088	0.00904035	0.540121
PWY_GLYCOLYSIS..glycolysis.I..from.glucose.6.phosphate.	rs548331	A	T	0.776195	0.0893695	0.019563	4.91691e-06	0.00466317	0.0093105	0.61662
PWY_GLYCOLYSIS..glycolysis.I..from.glucose.6.phosphate.	rs60761380	G	A	0.11681	-0.115163	0.0251184	4.54403e-06	0.0153845	0.0130591	0.239137
PWY_GLYCOLYSIS..glycolysis.I..from.glucose.6.phosphate.	rs62560771	A	T	0.273987	0.086881	0.0191971	6.01856e-06	-0.0096475	0.00862616	0.263747
PWY_GLYCOLYSIS..glycolysis.I..from.glucose.6.phosphate.	rs72639725	C	T	0.117943	-0.127613	0.0254577	5.36627e-07	-0.0104344	0.0119418	0.38252
PWY_GLYCOLYSIS..glycolysis.I..from.glucose.6.phosphate.	rs7323649	T	G	0.167757	0.0960386	0.021546	8.29708e-06	-0.00300622	0.0112646	0.789639
PWY_GLYCOLYSIS..glycolysis.I..from.glucose.6.phosphate.	rs76027112	G	A	0.119239	-0.12899	0.0270416	1.84166e-06	-0.0149545	0.011331	0.187298
PWY_GLYCOLYSIS..glycolysis.I..from.glucose.6.phosphate.	rs79214669	T	G	0.0515445	-0.165555	0.0369057	7.2614e-06	-0.00490951	0.0181095	0.786386
PWY_GLYCOLYSIS..glycolysis.I..from.glucose.6.phosphate.	rs9512593	G	A	0.299083	0.0822548	0.0182347	6.45542e-06	0.0118965	0.00857169	0.165576
PWY_GLYCOLYSIS..glycolysis.I..from.glucose.6.phosphate.	rs9659982	G	A	0.0955102	-0.126431	0.0281826	7.25232e-06	0.0161999	0.0140751	0.250105
PWY_GLYOXYLATE.BYPASS..glyoxylate.cycle	rs10866960	C	T	0.716727	-0.1047	0.0233281	7.18463e-06	-0.00534026	0.00837564	0.523928
PWY_GLYOXYLATE.BYPASS..glyoxylate.cycle	rs11627712	A	G	0.253168	0.108539	0.0240302	6.27883e-06	-0.0125956	0.00875576	0.150685
PWY_GLYOXYLATE.BYPASS..glyoxylate.cycle	rs12921798	A	G	0.0598904	0.211209	0.0457533	3.90706e-06	-0.00391415	0.015599	0.801942
PWY_GLYOXYLATE.BYPASS..glyoxylate.cycle	rs245907	A	G	0.475389	-0.0983522	0.0210104	2.85327e-06	0.0021655	0.00746983	0.771972
PWY_GLYOXYLATE.BYPASS..glyoxylate.cycle	rs3801158	C	G	0.802068	-0.125045	0.0269673	3.5368e-06	0.006733	0.0103774	0.516651
PWY_GLYOXYLATE.BYPASS..glyoxylate.cycle	rs62385620	A	T	0.113762	0.161437	0.03486	3.6387e-06	0.00654572	0.0123792	0.59712
PWY_GLYOXYLATE.BYPASS..glyoxylate.cycle	rs78069526	A	G	0.126714	-0.144569	0.0319216	5.92953e-06	0.00970974	0.0118321	0.412113
PWY_GLYOXYLATE.BYPASS..glyoxylate.cycle	rs78848972	G	A	0.149857	0.140326	0.029612	2.14983e-06	-0.0195929	0.0113606	0.0849957
PWY_GLYOXYLATE.BYPASS..glyoxylate.cycle	rs7913326	C	T	0.197293	0.123808	0.0263067	2.52199e-06	-0.00760222	0.0101187	0.452699
PWY_GLYOXYLATE.BYPASS..glyoxylate.cycle	rs806312	G	A	0.39374	-0.0959467	0.0214174	7.4695e-06	-0.0061523	0.00816338	0.451293
PWY_GLYOXYLATE.BYPASS..glyoxylate.cycle	rs938914	C	T	0.441336	-0.0944631	0.0213343	9.52224e-06	0.00118419	0.00789799	0.880855
PWY_HEME.BIOSYNTHESIS.II..heme.biosynthesis.I..aerobic.	rs10836973	A	C	0.127794	-0.127111	0.0281251	6.19885e-06	-0.0011296	0.0110936	0.918923
PWY_HEME.BIOSYNTHESIS.II..heme.biosynthesis.I..aerobic.	rs111974902	T	C	0.101329	0.145393	0.0313641	3.55827e-06	0.00801446	0.0131322	0.541851
PWY_HEME.BIOSYNTHESIS.II..heme.biosynthesis.I..aerobic.	rs11678288	A	T	0.606247	-0.085742	0.0191698	7.72181e-06	0.00980386	0.00783437	0.211173
PWY_HEME.BIOSYNTHESIS.II..heme.biosynthesis.I..aerobic.	rs11788169	G	T	0.0575425	0.187961	0.0404357	3.34556e-06	0.0154323	0.0155851	0.322391
PWY_HEME.BIOSYNTHESIS.II..heme.biosynthesis.I..aerobic.	rs1395789	G	C	0.723195	0.115492	0.0216315	9.34133e-08	-0.0133205	0.00893755	0.136531
PWY_HEME.BIOSYNTHESIS.II..heme.biosynthesis.I..aerobic.	rs1496548	T	C	0.549	-0.0894676	0.0187506	1.82903e-06	0.0140216	0.00784765	0.0743769
PWY_HEME.BIOSYNTHESIS.II..heme.biosynthesis.I..aerobic.	rs16966731	C	T	0.328583	0.08983	0.0201382	8.17025e-06	0.0123337	0.00841241	0.143022
PWY_HEME.BIOSYNTHESIS.II..heme.biosynthesis.I..aerobic.	rs2054065	C	T	0.554871	0.084338	0.0189019	8.12413e-06	-0.0100865	0.00787942	0.200894
PWY_HEME.BIOSYNTHESIS.II..heme.biosynthesis.I..aerobic.	rs2128405	C	A	0.0500915	0.198151	0.0432315	4.57292e-06	0.00305325	0.0154112	0.843005
PWY_HEME.BIOSYNTHESIS.II..heme.biosynthesis.I..aerobic.	rs2373545	C	G	0.104418	-0.145595	0.0323979	6.99131e-06	-0.0161233	0.0128778	0.210943
PWY_HEME.BIOSYNTHESIS.II..heme.biosynthesis.I..aerobic.	rs2427354	C	T	0.707789	0.098874	0.0211457	2.9275e-06	0.0104306	0.00884993	0.238922
PWY_HEME.BIOSYNTHESIS.II..heme.biosynthesis.I..aerobic.	rs55950535	T	C	0.0739645	-0.161429	0.0359358	7.05068e-06	-0.00671868	0.0139832	0.631022
PWY_HEME.BIOSYNTHESIS.II..heme.biosynthesis.I..aerobic.	rs6043422	A	G	0.513648	0.0848707	0.0189889	7.84039e-06	0.000302264	0.00777511	0.969
PWY_NAD.BIOSYNTHESIS.II..NAD.salvage.pathway.II	rs11219874	C	T	0.101727	-0.17099	0.0376582	5.61009e-06	0.0102971	0.0147955	0.486666
PWY_NAD.BIOSYNTHESIS.II..NAD.salvage.pathway.II	rs11629188	G	C	0.18	-0.154934	0.0316149	9.55144e-07	-0.0209497	0.0109876	0.0569363
PWY_NAD.BIOSYNTHESIS.II..NAD.salvage.pathway.II	rs11664244	A	G	0.870587	0.160054	0.0350864	5.07389e-06	-0.0126354	0.0102812	0.219457
PWY_NAD.BIOSYNTHESIS.II..NAD.salvage.pathway.II	rs12533114	G	A	0.371541	0.111225	0.0245945	6.11534e-06	0.00215683	0.00831946	0.795511
PWY_NAD.BIOSYNTHESIS.II..NAD.salvage.pathway.II	rs16967152	C	T	0.224629	0.130239	0.0273366	1.8953e-06	-0.00382481	0.00951897	0.687937
PWY_NAD.BIOSYNTHESIS.II..NAD.salvage.pathway.II	rs1793041	T	C	0.38314	0.105175	0.0236014	8.33831e-06	-0.00929088	0.00822432	0.258963
PWY_NAD.BIOSYNTHESIS.II..NAD.salvage.pathway.II	rs2342646	A	G	0.680086	0.111203	0.0248464	7.61851e-06	0.0191539	0.00859386	0.0261169
PWY_NAD.BIOSYNTHESIS.II..NAD.salvage.pathway.II	rs245907	A	G	0.471259	-0.10733	0.0231189	3.44147e-06	0.0021655	0.00746983	0.771972
PWY_NAD.BIOSYNTHESIS.II..NAD.salvage.pathway.II	rs2819206	T	C	0.604069	0.110186	0.024021	4.49511e-06	0.00250368	0.00813168	0.758248
PWY_NAD.BIOSYNTHESIS.II..NAD.salvage.pathway.II	rs34588554	A	G	0.101972	-0.172734	0.0373969	3.85717e-06	-0.0204767	0.0116114	0.0782144
PWY_NAD.BIOSYNTHESIS.II..NAD.salvage.pathway.II	rs55811317	T	C	0.297823	0.116996	0.0258969	6.24962e-06	0.000577887	0.00850331	0.945835
PWY_NAD.BIOSYNTHESIS.II..NAD.salvage.pathway.II	rs7194361	T	C	0.202604	-0.164574	0.0328522	5.45602e-07	-0.0092324	0.00898545	0.304517
PWY_NAD.BIOSYNTHESIS.II..NAD.salvage.pathway.II	rs9603946	T	C	0.148854	0.1547	0.0340081	5.39241e-06	0.00754833	0.0109408	0.49045
PWY_NAD.BIOSYNTHESIS.II..NAD.salvage.pathway.II	rs9817097	G	C	0.111594	0.172688	0.037962	5.3912e-06	0.0122942	0.0124745	0.324666
PWY_REDCITCYC..TCA.cycle.VIII..helicobacter.	rs10159356	G	A	0.307959	-0.140708	0.024349	7.52353e-09	0.0157969	0.00835316	0.0589838
PWY_REDCITCYC..TCA.cycle.VIII..helicobacter.	rs10813349	T	C	0.413631	-0.105645	0.0237828	8.90878e-06	-0.0162547	0.00825596	0.0493309
PWY_REDCITCYC..TCA.cycle.VIII..helicobacter.	rs12035973	A	G	0.171607	0.137461	0.029716	3.73092e-06	0.0109806	0.0109111	0.314557
PWY_REDCITCYC..TCA.cycle.VIII..helicobacter.	rs12371717	T	C	0.337762	0.106466	0.0239541	8.806e-06	-0.00863167	0.00835923	0.302121
PWY_REDCITCYC..TCA.cycle.VIII..helicobacter.	rs2420153	T	A	0.923444	0.205908	0.0439944	2.86416e-06	-0.0155216	0.0168575	0.357468
PWY_REDCITCYC..TCA.cycle.VIII..helicobacter.	rs3923652	C	A	0.104567	-0.173724	0.0362716	1.67174e-06	-0.00114068	0.0125382	0.927535
PWY_REDCITCYC..TCA.cycle.VIII..helicobacter.	rs61545203	C	A	0.106004	-0.167342	0.0360257	3.39947e-06	-0.000858945	0.0124461	0.944997
PWY_REDCITCYC..TCA.cycle.VIII..helicobacter.	rs62303695	C	A	0.118713	-0.153066	0.0343611	8.40352e-06	-0.000631335	0.0111263	0.954765
PWY_REDCITCYC..TCA.cycle.VIII..helicobacter.	rs7111149	G	A	0.567282	-0.0989675	0.0222627	8.77147e-06	-0.00327209	0.00797232	0.681604
PWY_REDCITCYC..TCA.cycle.VIII..helicobacter.	rs9965721	C	A	0.582177	-0.116121	0.025158	3.91821e-06	-0.0180542	0.00799288	0.0241768
PWY_TCA.GLYOX.BYPASS..superpathway.of.glyoxylate.bypass.and.TCA	rs10189685	A	G	0.316834	-0.110199	0.024874	9.41037e-06	-0.00750716	0.00836708	0.36988
PWY_TCA.GLYOX.BYPASS..superpathway.of.glyoxylate.bypass.and.TCA	rs117650960	C	T	0.0585564	-0.240704	0.0534886	6.79219e-06	0.00129629	0.0149633	0.930987
PWY_TCA.GLYOX.BYPASS..superpathway.of.glyoxylate.bypass.and.TCA	rs2739436	G	A	0.164125	-0.171328	0.0375436	5.03237e-06	-0.0107908	0.00976622	0.269545
PWY_TCA.GLYOX.BYPASS..superpathway.of.glyoxylate.bypass.and.TCA	rs6502722	A	G	0.149997	-0.146169	0.0329833	9.35274e-06	-0.00529223	0.0106408	0.619082
PWY_TCA.GLYOX.BYPASS..superpathway.of.glyoxylate.bypass.and.TCA	rs6809947	G	A	0.409104	0.112391	0.0254192	9.80213e-06	-0.0128391	0.00781119	0.100651
PWY_TCA.GLYOX.BYPASS..superpathway.of.glyoxylate.bypass.and.TCA	rs72814612	C	A	0.105935	0.185814	0.0398171	3.06092e-06	0.0148662	0.0133069	0.264269
PWY_TCA.GLYOX.BYPASS..superpathway.of.glyoxylate.bypass.and.TCA	rs73952138	A	C	0.0902387	0.18117	0.0408204	9.07029e-06	0.0121553	0.0124515	0.329267
PWY_TCA.GLYOX.BYPASS..superpathway.of.glyoxylate.bypass.and.TCA	rs7775419	T	C	0.0668613	-0.204563	0.0461964	9.50596e-06	0.00595458	0.0144011	0.679369
PWY_TCA.GLYOX.BYPASS..superpathway.of.glyoxylate.bypass.and.TCA	rs7798574	C	T	0.886375	0.181742	0.0360849	4.74054e-07	0.0010646	0.0117058	0.927559
PYRIDNUCSAL.PWY..NAD.salvage.pathway.I	rs35387980	T	C	0.108644	-0.139656	0.0315732	9.72336e-06	-0.00659848	0.0136679	0.629396
PYRIDNUCSAL.PWY..NAD.salvage.pathway.I	rs577575	A	G	0.0956027	0.161957	0.0329632	8.95688e-07	0.0116222	0.0123301	0.346191
PYRIDNUCSAL.PWY..NAD.salvage.pathway.I	rs62085413	T	C	0.0984565	-0.141638	0.0319411	9.23533e-06	-0.00250952	0.0149055	0.866343
PYRIDNUCSAL.PWY..NAD.salvage.pathway.I	rs62149083	C	T	0.178452	-0.121535	0.0247565	9.14458e-07	0.00583777	0.00976953	0.550317
PYRIDNUCSAL.PWY..NAD.salvage.pathway.I	rs6503214	G	A	0.848351	-0.119644	0.0267533	7.74454e-06	-0.00419953	0.0107753	0.69684
PYRIDNUCSAL.PWY..NAD.salvage.pathway.I	rs6931936	G	A	0.222468	0.118448	0.025762	4.27057e-06	0.00433745	0.00943179	0.645736
PYRIDNUCSAL.PWY..NAD.salvage.pathway.I	rs715902	A	G	0.144889	0.122482	0.0273278	7.39629e-06	0.0235454	0.00965087	0.0149244
PYRIDNUCSAL.PWY..NAD.salvage.pathway.I	rs72710486	T	C	0.0593394	-0.196931	0.044061	7.83998e-06	-0.00485272	0.0150467	0.747154
PYRIDNUCSAL.PWY..NAD.salvage.pathway.I	rs79016563	A	G	0.050432	0.204652	0.045259	6.13194e-06	-0.0279517	0.0171229	0.103002
PYRIDNUCSAL.PWY..NAD.salvage.pathway.I	rs7971953	C	G	0.219371	-0.11292	0.0231773	1.10463e-06	0.0132755	0.010411	0.202645
PYRIDNUCSYN.PWY..NAD.biosynthesis.I..from.aspartate.	rs10469756	C	T	0.926907	-0.141194	0.0313189	6.53621e-06	0.00214465	0.0143618	0.881333
PYRIDNUCSYN.PWY..NAD.biosynthesis.I..from.aspartate.	rs1126742	G	A	0.138917	-0.108664	0.0236707	4.41874e-06	0.017897	0.010889	0.100673
PYRIDNUCSYN.PWY..NAD.biosynthesis.I..from.aspartate.	rs12871823	C	G	0.180112	-0.0999896	0.0215139	3.35713e-06	-0.00248062	0.0101376	0.806758
PYRIDNUCSYN.PWY..NAD.biosynthesis.I..from.aspartate.	rs143920868	T	C	0.0872441	-0.156463	0.0309462	4.28182e-07	0.000374318	0.0150692	0.980189
PYRIDNUCSYN.PWY..NAD.biosynthesis.I..from.aspartate.	rs148280750	T	C	0.070665	-0.185296	0.0334145	2.93321e-08	-0.00055783	0.0157175	0.971697
PYRIDNUCSYN.PWY..NAD.biosynthesis.I..from.aspartate.	rs2208574	A	G	0.308779	-0.0784853	0.017543	7.68079e-06	-0.00757591	0.00902447	0.401458
PYRIDNUCSYN.PWY..NAD.biosynthesis.I..from.aspartate.	rs2464826	A	C	0.101255	0.121929	0.0273773	8.44264e-06	-0.00919467	0.0118975	0.439864
PYRIDNUCSYN.PWY..NAD.biosynthesis.I..from.aspartate.	rs4371271	C	T	0.455325	-0.0752642	0.0168764	8.20641e-06	0.000730223	0.00796097	0.92694
PYRIDNUCSYN.PWY..NAD.biosynthesis.I..from.aspartate.	rs74459573	C	T	0.199396	0.0943692	0.0202461	3.14513e-06	-0.00181235	0.0108552	0.867448
[truncated: 1,899 more rows]

## Sheet: S9
Supplementary Table 9. Instrumental variables used in MR analysis of the association between gut microbiome feature and anti-measles virus IgG.
[truncated: 3,705 more rows]

[truncated: 2 more sheets: S10, S11]
